# Supplementary material for: Epigenetic modifications acetylation and deacetylation play important roles in juvenile hormone action
Source: BMC Genomics. 2018 Dec 14;19:934. doi: 10.1186/s12864-018-5323-4 (PMC6295036; doi:10.1186/s12864-018-5323-4)
Supplement: Supplementary file 2 — Excel S1. Excel sheet-containing details of 32 genes induced by JH III (MD vs. MJ) and their relative expression in all other treatments compared to control. Genes behaving like Kr-h1 showed separately in a second excel sheet. (XLSX 23 kb) [file 12864_2018_5323_MOESM2_ESM.xlsx]

## Sheet: JH induced genes
		Comparisons	MD vs MJ		MD vs CD		MD vs CJ		MD vs CT		MD vs MT
Feature ID	Tcas_ids	Description	P-value	Fold change	P-value	Fold change	P-value	Fold change	P-value	Fold change	P-value	Fold change
Kr-h1	TcasGA2_TC012990	Kruppel-homolog 1	1.28e-44	29.91	0.0935542	-2.31128	1.254e-34	23.4026	0.896973	-1.11665	0.0162433	2.34068
LOC100141923		sodium-coupled monocarboxylate transporter 2-like	0.00411	202.63	0.000201	331.073	1	1	0.0428058	449.392	1	1
LOC100142569	TcasGA2_TC032063	DNA damage-regulated autophagy modulator protein 2-like	0.0033	191.76	1	1	1	1	1	1	1	1
LOC100142605	TcasGA2_TC003960	ankyrin-3	0.00781	2.9	0.0230494	2.68536	0.0787983	3.58628	0.0503877	4.21862	0.000509	8.08106
LOC103312232	TcasGA2_TC003157	uncharacterized LOC103312232	0.0083	152.45	0.182562	55.2737	0.0808027	158.254	0.0130436	449.921	0.0027	581.542			T1
LOC103314252	TcasGA2_TC012632	Or84	0.00679	5.38	0.0127715	3.90487	0.316473	2.50751	0.661123	-1.806	0.468822	2.29043
LOC103314371	TcasGA2_TC011618	uncharacterized LOC103314371	0.00947	2.59	0.239186	1.57707	0.198808	2.1535	0.226405	2.37605	0.00476	4.72743
LOC103314593	TcasGA2_TC032513	choline transporter-like protein 1	0.0062	101.65	0.00183	196.151	0.126306	95.4708	1	1	0.0530557	210.833
LOC107397521	TcasGA2_TC032426	uncharacterized LOC107397521	0.000175	251.15	0.223691	43.4944	0.219854	53.6905	1	1	1	1
LOC107397691	TcasGA2_TC032666	uncharacterized LOC107397691	0.00403	2.17	0.537742	1.2036	0.221174	1.69154	0.274472	1.95331	0.94152	-1.04797
LOC654862	TcasGA2_TC002616	proton-coupled amino acid transporter 1	0.000152	2	1.35e-11	-19.6593	0.0238449	-3.10613	0.001172	-21.4346	0.0369357	-3.24088
LOC655598	TcasGA2_TC007094	TBC1 domain family member 19	0.00889	82.18	1	1	0.0335458	389.272	1	1	0.0673398	312.957
LOC656371	TcasGA2_TC006721	myb-like protein X	0.00883	79.78	1	1	1	1	0.0002042	1181.81	1.04e-05	1750.39
LOC658154	TcasGA2_TC011641	alpha-2C adrenergic receptor	0.00132	8.08	0.942618	-1.12011	0.811992	1.45777	0.0118852	13.3033	1.69e-06	44.8313
LOC658155	TcasGA2_TC032584	proton-coupled amino acid transporter 1	2.89e-07	2.07	0.0132792	-1.44294	7.9e-06	2.35148	0.788531	-1.05839	0.275324	-1.32512
LOC658755	TcasGA2_TC010839	vitellogenin	0.00253	15.51	0.494332	2.22775	0.0726292	11.2802	0.0912173	12.7976	0.0141773	24.4817
LOC658979	TcasGA2_TC000148	CYP345C1	0.000918	322.03	0.337319	24.2547	1	1	1	1	0.719571	6.74172
LOC659321	TcasGA2_TC013185	tyrosine aminotransferase	2.37e-07	2.99	7.48e-07	-15.4632	0.005225	-5.19525	0.179021	-2.46518	0.264112	-3.03804
LOC659485	TcasGA2_TC031677	ATP-binding cassette sub-family A member 3-like	0.00903	137.19	0.0711595	58.1243	1	1	1	1	1	1
LOC660042	TcasGA2_TC013602	vitellogenin	0.00379	110.63	0.285826	-24.3117	0.953992	-1.31305	0.547817	4.48782	0.251143	13.7401
LOC660850	TcasGA2_TC012853	Mmp-3	0.00888	47.96	0.704575	-5.97891	0.412178	9.28961	1	-1.21962	0.0804194	93.1235
LOC660906	TcasGA2_TC010856	uncharacterized LOC660906	0.00292	2.15	0.00269	2.05444	0.910202	1.05913	0.032847	3.0093	0.710151	1.29914
LOC661718	TcasGA2_TC007187	uncharacterized LOC661718	0.0073	194.85	1	1	0.048167	283.882	1	1	1	4.1828
LOC661842	TcasGA2_TC013402	aromatic-L-amino-acid decarboxylase	7.23e-20	10.46	0.0149183	-8.58055	0.614553	1.4835	0.159841	-8.54942	2.46e-05	-1139.06
LOC662052	TcasGA2_TC008933	protein amalgam	0.0012	63.46	0.164574	17.9651	1	-3.52418	0.802839	2.70413	1	-2.99564
LOC662658	TcasGA2_TC012702	4-hydroxyphenylpyruvate dioxygenase	5.59e-06	3.46	3.26e-05	-14.5788	0.003133	-49.9837	0.0417998	-11.4119	0.612567	-1.78381
LOC662681	TcasGA2_TC009166	lysine-specific histone demethylase 1A	0.00973	140.7	0.00466	140.555	0.0666003	191.884	0.181404	102.096	1	1
LOC662953	TcasGA2_TC001164	homeobox protein ceh-30	5.22e-05	2.28	0.702191	1.06287	0.0151895	-1.59268	0.0332264	1.69958	0.196084	-1.3537
LOC663759	TcasGA2_TC009676	neurexin-1	0.00864	13.98	0.131016	7.63485	0.0214787	44.0817	0.84773	-1.73494	0.0885595	24.6221
LOC664105	TcasGA2_TC005701	ABC transporter G family member 14	0.00322	3.82	2.51e-05	2.94281	0.220805	1.47851	0.308535	1.51085	0.00137	2.51337
nAChRa9	GB16984	nicotinic acetylcholine receptor alpha9 subunit	0.000784	213.37	0.0778653	122.483	1	3.76472	1	1	0.0272173	207.984
Tcjhe	TcasGA2_TC013193	juvenile hormone esterase	1.45e-05	6.58	0.892608	1.09898	0.268386	3.58383	0.454621	2.02416	0.994945	1.00742

## Sheet: Krh1_like
		Comparisons	MD vs MJ		MD vs CD		MD vs CJ		MD vs CT		MD vs MT
Feature ID	Tcas_ids	Description	P-value	Fold change	P-value	Fold change	P-value	Fold change	P-value	Fold change	P-value	Fold change
Kr-h1	TcasGA2_TC012990	Kruppel-homolog 1	1.28e-44	29.91	0.0935542	-2.31128	1.254e-34	23.4026	0.896973	-1.11665	0.0162433	2.34068
LOC100142605	TcasGA2_TC003960	ankyrin-3	0.00781	2.9	0.0230494	2.68536	0.0787983	3.58628	0.0503877	4.21862	0.000509	8.08106
LOC103314371	TcasGA2_TC011618	uncharacterized LOC103314371	0.00947	2.59	0.239186	1.57707	0.198808	2.1535	0.226405	2.37605	0.00476	4.72743
LOC658154	TcasGA2_TC011641	alpha-2C adrenergic receptor	0.00132	8.08	0.942618	-1.12011	0.811992	1.45777	0.0118852	13.3033	1.69e-06	44.8313
LOC658755	TcasGA2_TC010839	vitellogenin	0.00253	15.51	0.494332	2.22775	0.0726292	11.2802	0.0912173	12.7976	0.0141773	24.4817
LOC660042	TcasGA2_TC013602	vitellogenin	0.00379	110.63	0.285826	-24.3117	0.953992	-1.31305	0.547817	4.48782	0.251143	13.7401
LOC660850	TcasGA2_TC012853	Mmp-3	0.00888	47.96	0.704575	-5.97891	0.412178	9.28961	1	-1.21962	0.0804194	93.1235
LOC663759	TcasGA2_TC009676	neurexin-1	0.00864	13.98	0.131016	7.63485	0.0214787	44.0817	0.84773	-1.73494	0.0885595	24.6221
nAChRa9	GB16984	nicotinic acetylcholine receptor alpha9 subunit	0.000784	213.37	0.0778653	122.483	1	3.76472	1	1	0.0272173	207.984
