# Supplementary material for: Epigenetic modifications acetylation and deacetylation play important roles in juvenile hormone action
Source: BMC Genomics. 2018 Dec 14;19:934. doi: 10.1186/s12864-018-5323-4 (PMC6295036; doi:10.1186/s12864-018-5323-4)
Supplement: Supplementary file 4 — Excel S3. Excel sheet containing details of 456 genes suppressed by CBP RNAi (MD vs. CD) and their relative expression in all other comparisons such as MD vs. CT, MD vs. MJ, MD vs. CJ and MD vs. MT. (XLSX 89 kb) [file 12864_2018_5323_MOESM4_ESM.xlsx]

## Sheet: Impact of CBP RNAi (MD vs CD)
		Comparisons	MD vs CD		MD vs CJ		MD vs CT		MD vs MJ		MD vs MT
Feature ID	Gene_ID	Description	P-value	Fold change	P-value	Fold change	P-value	Fold change	P-value	Fold change	P-value	Fold change
Ance-3	TcasGA2_TC002092	GLEAN_02092	1.078e-06	-8.2814	0.0305193	-4.05011	0.0641197	-4.41068	0.0505521	-1.97973	0.378818	-1.80115
Ccapr2	TcasGA2_TC013945	cardioacceleratory peptide receptor 2	0.009866	-14.8894	0.113926	-7.59671	0.00709	-55.4936	0.230555	-3.11479	0.00191	-470.801
Cpap1-h	TcasGA2_TC009894	cuticular protein analogous to peritrophins 1-H	0.005453	-9.69744	0.734655	-1.57736	0.122801	3.9119	0.115096	2.31211	0.000674	9.16501
Cpap1-i	TcasGA2_TC012766	CG13643	0.004554	-106.473	0.0190279	-100.879	0.394842	-3.94948	0.544231	-1.81545	0.0274892	-80.3067
Cpap3-a1	TcasGA2_TC011140	cuticular protein analogous to peritrophins 3-A1	2.686e-08	-2.23383	0.001057	-1.82893	0.000206	-2.13461	0.523168	-1.09447	0.0295586	-1.57717
Cpap3-c5	TcasGA2_TC032197	Obst-c	0	-10.1609	4.441e-16	-10.811	6.66e-16	-8.51976	0.0255066	-1.57631	3.68e-10	-7.28744
Cpap3-e	TcasGA2_TC011349	cuticular protein analogous to peritrophins 3-E	5.023e-07	-3.01788	1.661e-10	-3.85614	3.69e-06	-3.34554	0.0351241	-1.34298	0.11979	-1.51259
Csp10	TcasGA2_TC008682	CSP07	2.155e-05	-2.17156	2.086e-05	-2.17612	1.96e-07	-2.96368	0.254484	-1.17582	1.55e-15	-5.30751
Csp11	TcasGA2_TC008681	CSP01	0	-3.7109	2.442e-15	-4.4135	4.35e-07	-4.62773	0.0210104	-1.5105	0.234166	-1.48515
Csp5	TcasGA2_TC014532	CSP14	2.012e-08	-1005.66	2.566e-05	-952.633	0.305274	-4.66908	0.918791	-1.0618	0.00617	-39.337
Cx	NA	NA	0.008446	-70.2938	0.0952776	-14.296	0.837568	-1.476	0.838802	1.23329	1	1.02458
Cyp18a1	TcasGA2_TC001947	cytochrome P450 CYP18A1	2.289e-08	-2.30263	2.314e-05	-2.29953	0.00133	-3.74169	0.00462	-1.57228	0.407134	-1.20719
Ddc	NA	NA	0.007455	-7.13497	0.106528	-9.8234	0.0292796	-17.8545	0.0205768	-5.24007	0.386675	-3.22571
En	NA	NA	0.00314	-8.54085	0.458525	-2.74714	0.679841	-1.70346	0.779714	-1.20804	0.018469	5.76391
Eyg	NA	NA	0.000453	-2.81106	0.186256	-1.84564	0.0963458	-3.27928	0.50796	-1.1702	0.779085	1.13899
Gnbp2	TcasGA2_TC011529	GNBP	3.671e-08	-4.17312	5.013e-09	-3.96614	1.48e-06	-6.9902	0.0984123	-1.29734	2.4e-05	-4.37931
H	NA	NA	2.662e-05	-3.25075	0.551925	1.15385	0.887932	-1.07046	0.292318	1.20789	0.3473	1.38339
Idgf2	NA	NA	5.586e-11	-4.06591	1.332e-15	-5.38619	1.99e-11	-6.1301	0.163501	-1.22895	0.0577608	-1.90625
Idgf4	NA	NA	2.665e-15	-3.26336	2.086e-07	-2.78261	2.22e-05	-2.27849	0.0738645	-1.28594	0.20474	-1.29763
LOC100141541	TcasGA2_TC007258	pupal cuticle protein 36	1.823e-05	-4.73766	0.005084	-6.22559	0.143793	-2.73514	0.0392031	-1.91083	0.162016	-2.44188
LOC100141582	TcasGA2_TC030611	protein singed wings 2	1.963e-07	-3.48435	0.0003135	-5.103	0.376552	-1.47986	0.000103	-2.42144	0.328535	-1.58135
LOC100141643	TcasGA2_TC013027	uncharacterized LOC100141643	4.502e-09	-2.33096	0.002226	-1.66446	0.954114	-1.0105	0.0699577	-1.27617	0.255459	-1.25117
LOC100141647	TcasGA2_TC000523	engulfment and cell motility protein 1	2.913e-06	-5.6701	0.017717	-3.95043	0.26053	-2.23686	0.988415	-1.0046	0.364083	-1.66325
LOC100141670	TcasGA2_TC008148	balbiani ring protein 3	0.0002057	-254.295	0.00298	-240.572	0.00625	-224.025	0.872991	-1.12311	0.0809281	-12.8439
LOC100141720	TcasGA2_TC006395	uncharacterized LOC100141720	0.001608	-266.48	0.618287	2.30726	0.0134952	-234.189	0.00172	-219.194	0.0121876	-199.146
LOC100141756	TcasGA2_TC015091	uncharacterized LOC100141756	4.441e-16	-3.8981	1.182e-07	-3.64295	0.198345	1.32235	0.344973	-1.15445	0.770539	-1.07068
LOC100141833	TcasGA2_TC014502	uncharacterized LOC100141833	2.045e-14	-7.76399	3.38e-05	-5.40133	0.622788	-1.20819	0.160033	1.31755	6.74e-09	3.91044
LOC100141834	TcasGA2_TC001120	basic-leucine zipper transcription factor A	0	-7.53287	0	-7.1296	0.000876	-2.20299	0.447418	-1.14287	0.692806	1.09599
LOC100141891	TcasGA2_TC014316	glycine-rich RNA-binding protein blt801	0	-13.1693	0	-15.0657	6.91e-05	-3.03828	0.900889	-1.03493	0.0632742	-1.78802
LOC100141984	TcasGA2_TC004299	Mav	0.003788	-4.31459	0.099582	-9.07239	0.507574	-2.13875	0.730161	1.15639	0.184399	-4.05624
LOC100141997	TcasGA2_TC015590	uncharacterized LOC100141997	5.083e-05	-504.034	0.0820012	-13.5138	0.00264	-443.743	0.904848	1.1007	0.00198	-378.218
LOC100142000	TcasGA2_TC003620	protein twisted gastrulation	2.922e-07	-2.03875	4.648e-06	-2.1522	0.630129	-1.09939	0.363049	1.12798	0.283216	1.25426
LOC100142021	TcasGA2_TC032638	uncharacterized LOC100142021	1.091e-09	-2.83	2.712e-06	-3.06176	0.0053	-2.33481	0.0861611	-1.29514	0.0038	-2.57936
LOC100142038	TcasGA2_TC000173	uncharacterized LOC100142038	2.163e-09	-9.97781	0.0183951	-3.83405	0.017237	-7.20769	0.313388	1.32232	0.0922762	-5.32901
LOC100142089	TcasGA2_TC006849	uncharacterized LOC100142089	2.32e-11	-3.69961	0.0007182	-2.44346	0.011586	-1.93332	0.426778	-1.18273	0.858043	1.04311
LOC100142175	TcasGA2_TC011427	NimA	2.386e-06	-2.98882	3.061e-09	-4.73063	1.64e-05	-3.76703	0.117625	-1.4511	0.000406	-3.22791
LOC100142190	TcasGA2_TC032779	uncharacterized LOC100142190	3e-09	-2.92598	4.329e-08	-3.40482	0.0127818	-1.94028	0.970605	1.00598	0.000205	-3.11001
LOC100142250	TcasGA2_TC001632	pro-interleukin-16	1.659e-07	-2.51506	0.0173484	-1.7534	0.07215	-1.70341	0.252064	-1.19815	0.0254291	-2.14097
LOC100142377	TcasGA2_TC011553	Myo1B	0.0006147	-2.46292	0.0265032	-2.66029	0.0306047	-3.89629	0.216944	1.27428	0.213176	-1.83411
LOC100142379	NA	uncharacterized LOC100142379	4.777e-06	-2.07038	0.0274918	-1.58605	0.002	-2.26967	0.707715	1.06564	0.000355	-2.74451
LOC100142429	TcasGA2_TC005505	uncharacterized LOC100142429	0.0007639	-12.5058	0.0137052	-11.1472	0.621311	-1.39668	0.993169	1.00282	0.632886	1.27741
LOC100142430	TcasGA2_TC005585	DNA polymerase alpha subunit B	1.968e-07	-2.62751	0.0670946	-1.47206	5.12e-06	-5.54993	0.0737107	-1.30251	0.00305	-2.48103
LOC100142491	TcasGA2_TC013145	Hr38	1.2e-12	-3.94281	2.931e-08	-2.9234	0.0716338	1.45754	0.510572	-1.09843	4.68e-10	3.78245
LOC100142563	TcasGA2_TC032223	uncharacterized LOC100142563	0.003501	-11.2389	0.0377481	-9.51808	0.160149	-7.89273	0.844917	-1.07827	0.443979	-2.42518
LOC103312106	NA	uncharacterized LOC103312106	0.001435	-514.256	0.006993	-487.099	0.0147233	-455.001	0.472223	-2.93488	0.0135296	-389.807
LOC103312225	TcasGA2_TC003178	adenosine deaminase CECR1-A	2.032e-06	-44.6523	0.002114	-8.13539	0.10816	-9.61255	0.487937	-1.2488	0.147152	-2.65038
LOC103312276	TcasGA2_TC004711	major facilitator superfamily domain-containing protein 6	0.005649	-5.79541	0.0132195	-27.4007	0.288631	-3.64826	0.209474	-1.97172	0.15795	-7.55723
LOC103312397	TcasGA2_TC032494	Sjoegren syndrome nuclear autoantigen 1 homolog	0.007412	-4.52789	0.642913	-1.41165	0.418213	-2.13892	0.281846	-1.62537	0.354383	-2.21144
LOC103312404	TcasGA2_TC034604	uncharacterized LOC103312404	0.0001078	-81.0397	0.57042	-2.04788	0.765564	1.61009	0.86544	-1.13827	0.000977	-375.065
LOC103312446	TcasGA2_TC002581	hypothetical protein	0.0007025	-53.6722	0.86715	-1.23362	0.00196	-413.213	0.803822	-1.30409	0.692145	-1.75136
LOC103312520	TcasGA2_TC007762	uncharacterized LOC103312520	2.691e-05	-2.45157	0.000134	-3.83146	0.0973371	1.68082	0.0265971	-1.58927	0.937825	-1.02723
LOC103312587	TcasGA2_TC007627	glucosamine-6-phosphate isomerase	8.31e-06	-2.04541	0.0145571	-1.644	0.000206	-2.54488	0.141067	-1.25821	0.0324174	-1.65567
LOC103312591	TcasGA2_TC007889	28S ribosomal protein S10	0.002513	-2.18384	0.214475	-1.3924	0.0201734	-3.40716	0.0252595	-1.83613	0.0005	-4.35195
LOC103312685	TcasGA2_TC007354	titin homolog	2.595e-06	-1.9976	0.003779	-1.65128	6.61e-05	2.1636	0.633487	-1.06575	5.53e-08	3.10238
LOC103312687	TcasGA2_TC007340	uncharacterized LOC103312687	0.009267	-2.15821	0.320973	-1.63303	0.743199	-1.20454	0.752132	-1.08697	0.246738	-2.00415
LOC103312788	TcasGA2_TC008233	hypothetical protein	0.0002457	-91.5384	0.001517	-307.224	0.0038	-285.5	0.464633	-2.16733	0.00295	-243.417
LOC103312832	TcasGA2_TC010590	hypothetical protein	0.008997	-2.08029	0.757434	-1.11775	3.47e-07	3.85024	0.449479	-1.20314	2.33e-05	3.3444
LOC103312846	TcasGA2_TC032942	uncharacterized LOC103312846	0.004938	-2.07322	0.007955	-2.38925	0.00486	-3.37206	0.98957	1.00247	0.324064	-1.42335
LOC103313139	NA	histone H1B-like	1.815e-05	-4.69036	0.318521	-1.49385	0.647251	-1.27241	0.149339	1.45971	0.167584	1.90025
LOC103313168	TcasGA2_TC013315	hypothetical protein	0.0002828	-89.1293	0.0005814	-512.93	0.523838	-2.91209	0.904535	-1.11498	0.00138	-405.58
LOC103313299	TcasGA2_TC015351	uncharacterized LOC103313299	1.68e-05	-2.05284	0.0125075	-1.72162	0.0340821	-2.1266	0.0650959	1.30274	0.00318	-2.78249
LOC103313333	TcasGA2_TC015276	unconventional myosin-XVIIIa	0	-3.57868	9.94e-12	-3.29028	0.011987	-1.60417	0.619384	-1.06748	0.926523	1.0194
LOC103313343	NA	uncharacterized LOC103313343	1.352e-05	-2.40044	0.0328726	-1.73563	0.0866394	-2.07435	0.436456	-1.13433	0.0229931	-2.81057
LOC103313384	TcasGA2_TC015120	alpha-1D adrenergic receptor	1.791e-07	-2.49317	0.003242	-2.43429	0.840024	1.05615	0.792321	-1.04287	0.803855	1.06276
LOC103313705	TcasGA2_TC033784	uncharacterized LOC103313705	2.968e-20	-20.0138	4.683e-06	-8.20677	0.0168872	-3.40272	0.17407	-1.34337	0.543208	-1.26658
LOC103313718	TcasGA2_TC012473	fatty acid-binding protein	2.323e-06	-3.19476	0.002808	-3.90811	0.029601	-6.72284	0.00837	-1.69919	0.533481	-1.261
LOC103313738	TcasGA2_TC033723	homeobox protein cut-like	0.0001443	-266.069	0.002523	-252.026	0.00554	-234.601	0.109503	-4.52245	0.536197	2.23265
LOC103313747	TcasGA2_TC004312	uncharacterized LOC103313747	9.447e-09	-4.97911	7.55e-05	-3.84519	0.0502873	-5.09835	0.00625	-1.73218	0.000317	-5.42257
LOC103313823	TcasGA2_TC003031	ataxin-1	8.491e-07	-2.22597	0.002052	-1.8255	0.102592	1.40024	0.240514	-1.19491	0.706081	1.10077
LOC103313927	NA	THAP domain-containing protein 4-like	0.002629	-126.35	0.459879	2.64709	0.0198957	-111.427	0.755804	1.48272	0.0192216	-95.0891
LOC103314047	TcasGA2_TC005670	epidermal growth factor-like protein 8	0.008718	-3.35128	0.0604638	-4.07399	0.129427	2.71539	0.571091	-1.26129	0.00364	4.27202
LOC103314128	TcasGA2_TC006757	zinc finger protein 43	0.0002396	-249.569	0.003223	-236.391	0.00665	-220.108	0.238445	-3.05859	0.00555	-188.183
LOC103314170	TcasGA2_TC012274	bambi	0.001074	-9.1831	0.148633	-3.12178	0.948783	1.05685	0.989916	-1.00667	0.0717312	2.82117
LOC103314285	TcasGA2_TC011876	hypothetical protein	1.048e-08	-34.6236	4.632e-07	-16.4722	0.079029	-5.40688	0.225158	-1.28752	0.49939	-1.32789
LOC103314327	TcasGA2_TC011761	uncharacterized LOC103314327	0.0002098	-7.46125	0.0280968	-17.2893	0.21349	-6.03787	0.497185	-1.26074	0.869377	-1.13029
LOC103314471	TcasGA2_TC011438	ribulose-phosphate 3-epimerase	1.139e-05	-2.52189	4.243e-05	-2.66744	6.97e-10	-6.51508	3.38e-05	-1.93277	6.94e-07	-4.21565
LOC103314630	TcasGA2_TC010898	hypothetical protein	4.441e-16	-3.58966	3.288e-13	-5.04976	0.974909	1.00676	0.192698	-1.19962	0.172941	1.33162
LOC103314658	TcasGA2_TC010783	hypothetical protein	2.438e-07	-4.37204	3.716e-06	-4.64398	0.0157862	1.72447	0.172148	-1.24624	0.0250483	1.71197
LOC103314663	TcasGA2_TC010770	Na(+)/H(+) exchange regulatory cofactor NHE-RF2	1.332e-15	-3.18433	8.585e-08	-3.25353	0.843343	-1.05158	0.00089	-1.58594	0.00167	-1.89701
LOC103314667	TcasGA2_TC035024	RNA-directed DNA polymerase from mobile element jockey-like	2.665e-15	-4.60914	2.927e-06	-2.56417	0.00112	-2.15529	0.0823057	1.35349	0.0380921	1.62029
LOC103314889	TcasGA2_TC034581	uncharacterized LOC103314889	0.004368	-4.87922	0.105619	-3.69782	0.553768	-1.69182	0.00232	-5.54066	0.539322	-1.74844
LOC103314965	TcasGA2_TC001814	UNC93-like protein	0.008375	-3.90206	0.0681513	-7.30727	0.486789	-2.23277	0.733036	-1.1536	0.275383	-3.33422
LOC103314967	TcasGA2_TC032705	protein cycle-like	0.003839	-117.106	0.0167046	-110.815	0.546372	2.86825	0.411655	-2.85654	0.0246321	-88.4201
LOC103315001	TcasGA2_TC004629	Down syndrome cell adhesion molecule-like protein Dscam2	0.009268	-245.261	0.0276033	-231.346	0.912643	1.28005	0.65516	-1.84617	0.361048	3.22997
LOC103315002	TcasGA2_TC004760	hypothetical protein	0.006854	-17.3911	0.824849	-1.41029	0.772668	1.48057	0.784177	-1.31259	0.248723	3.02834
LOC103315111	TcasGA2_TC001054	spz-like	2.639e-10	-6.07908	0.003584	-4.27113	0.423253	-1.45059	0.672331	-1.09958	0.240449	-1.715
LOC103315165	TcasGA2_TC000740	H17	0.0002895	-2.54458	0.006588	-4.67425	0.00489	-4.88758	0.556983	-1.13889	0.0368051	-3.72627
LOC103315170	TcasGA2_TC000734	hypothetical protein	1.226e-13	-5.88377	5.153e-06	-5.00231	0.785536	1.10108	0.358436	1.1663	0.163126	1.58953
LOC103315194	TcasGA2_TC000635	chymotrypsin-like elastase family member 2A	0.00459	-3.86029	0.282033	-3.04976	0.0832131	-8.28701	0.0757203	-2.62789	0.0597034	-5.43421
LOC103315212	TcasGA2_TC000440	uncharacterized LOC103315212	2.142e-06	-5.77862	0.181208	-3.49055	0.345938	1.59602	0.326402	-1.35234	6.73e-12	6.04026
LOC103315216	TcasGA2_TC000435	hypothetical protein	3.138e-07	-6.14055	0.0257124	-7.32327	0.3574	1.52934	0.583953	-1.14177	0.488593	1.34207
LOC103315218	TcasGA2_TC000433	titin	0.007037	-6.59301	0.0133029	-26.5662	0.626766	-1.70024	0.942902	1.02863	0.727004	-1.40529
LOC107398009	TcasGA2_TC014556	hypothetical protein	0.0009524	-2.07529	0.005901	-2.26816	0.335287	-1.44135	0.0348564	1.48123	0.29262	1.47431
LOC107398423	TcasGA2_TC034010	lysozyme-like	1.564e-07	-3.49057	5.181e-08	-3.94147	0.00602	-2.08598	0.0420043	-1.54563	0.00168	-2.45877
LOC107398485	NA	sodium-independent sulfate anion transporter-like	0.0001745	-279.29	0.811415	1.3689	0.0057	-246.007	0.026285	4.28422	0.00463	-209.659
LOC107398506	TcasGA2_TC034103	uncharacterized LOC107398506	0.0001581	-275.118	0.002513	-260.583	0.00565	-242.656	0.404226	-2.59741	0.00461	-207.457
LOC107398691	TcasGA2_TC012495	cytochrome P450 4C1-like	0.0006796	-180.74	0.006307	-171.146	0.668293	2.06154	0.932827	1.08263	0.00982	-136.244
LOC107398824	TcasGA2_TC031799	uncharacterized LOC107398824	0.009325	-4.77213	0.833945	-1.24501	0.335983	-3.77633	0.227068	-1.90828	0.523388	-1.85085
LOC107399063	NA	NA	5.194e-05	-2.28396	0.164253	-1.35213	0.130375	-1.48609	0.789357	1.04248	0.201787	1.40011
LOC107399155	NA	uncharacterized LOC107399155	5.332e-05	-2.06822	0.0172171	-1.68177	0.0300266	-1.90915	0.197135	1.24826	0.00171	2.06189
LOC107399226	TcasGA2_TC032161	serine protease easter-like	0.007661	-12.1606	6.271e-05	-766.844	0.000348	-713.523	0.322032	1.66434	0.509616	-2.49501
LOC654859	TcasGA2_TC002778	muscle M-line assembly protein unc-89	6.383e-05	-2.00524	0.0371943	-1.55424	0.713877	-1.09388	0.0166221	-1.48265	0.318005	1.29024
LOC654862	TcasGA2_TC002616	proton-coupled amino acid transporter 1	1.345e-11	-19.6593	0.0238449	-3.10613	0.00117	-21.4346	0.000152	2.00354	0.0369357	-3.24088
LOC654910	TcasGA2_TC001198	ATP-sensitive inward rectifier potassium channel 12	6.493e-05	-320.475	0.008791	-51.621	0.00379	-282.577	0.170193	-4.09408	0.003	-241.453
LOC654911	TcasGA2_TC000269	BTB/POZ domain-containing protein kctd15-like	0.003229	-5.05329	0.596147	1.44469	0.987655	1.01319	0.191174	1.61707	0.751364	1.26909
LOC654933	TcasGA2_TC015277	Myo18	0	-4.84983	0	-4.8362	3.31e-06	-2.27959	0.888528	-1.01825	0.368949	-1.18936
LOC654954	TcasGA2_TC010657	disintegrin and metalloproteinase domain-containing protein 12	3.331e-15	-3.08555	6.044e-08	-2.50446	0.014732	-1.6057	0.660458	1.06028	0.218634	1.27839
LOC654958	TcasGA2_TC015275	cellular FABP-like protein	1.638e-06	-3.15283	0.031623	-1.86839	0.0144668	1.86665	0.161525	-1.38504	0.221986	1.36895
LOC654960	TcasGA2_TC004686	uncharacterized LOC654960	2.385e-05	-2.67715	0.001489	-4.31285	0.00413	2.15069	0.760801	1.05616	0.926747	1.03496
LOC654966	TcasGA2_TC011400	uncharacterized LOC654966	0.0008192	-25.702	0.0196786	-21.1266	0.994716	-1.01812	2.45e-05	-293.34	0.828985	-1.36499
LOC654979	TcasGA2_TC002542	CYP303A1	0.002027	-2.13155	0.0830416	-1.97758	0.144334	-2.19659	0.732923	-1.08015	0.492408	-1.37944
LOC654984	TcasGA2_TC007101	protein goliath	5.302e-11	-4.40018	1.941e-08	-4.77175	0.625199	-1.1387	0.845822	1.03122	0.00358	2.07788
LOC654996	TcasGA2_TC015439	calmodulin	7.032e-08	-2.38168	8.83e-06	-3.53267	0.00588	1.8766	0.0618759	-1.41012	2.11e-07	3.18475
LOC655023	TcasGA2_TC014543	guanine nucleotide-binding protein G(o) subunit alpha	0.002776	-2.27063	0.539696	-1.27908	0.961217	-1.0227	0.490975	-1.18105	0.404069	1.39632
LOC655027	TcasGA2_TC004734	Bardet-Biedl syndrome 5 protein homolog	0.005538	-126.139	0.0197503	-119.252	0.0278105	-111.25	0.133476	-8.19473	0.0276504	-94.9477
LOC655094	TcasGA2_TC008606	excitatory amino acid transporter 3	2.271e-12	-2.84523	4.196e-06	-2.46734	0.00211	-2.16591	0.230851	-1.18641	0.0747476	-1.49662
LOC655111	TcasGA2_TC003807	farnesol dehydrogenase	1.002e-10	-2.93388	7.644e-05	-2.63668	0	-8.30539	1.56e-06	1.96768	6.53e-09	-4.21367
LOC655193	TcasGA2_TC004032	uncharacterized LOC655193	3.549e-21	-10.2969	1.148e-16	-14.3841	0.127852	-2.10221	0.627108	-1.10633	0.000733	-3.37572
LOC655197	TcasGA2_TC007098	4-coumarate--CoA ligase 1	6.402e-05	-2.01057	0.0276108	-1.61488	0.299795	1.24634	0.0178496	-1.44197	0.663766	1.10868
LOC655204	TcasGA2_TC013059	putative defense protein Hdd11	2.468e-08	-7.49431	2.756e-05	-9.68104	0.011767	-5.64434	0.0595771	-1.6485	0.419038	-1.55041
LOC655213	TcasGA2_TC009301	UDP-glucose 4-epimerase	0.002401	-2.39535	0.0823753	-2.53259	0.562814	1.30703	0.335861	-1.33049	0.734085	-1.19425
LOC655224	TcasGA2_TC012466	uncharacterized LOC655224	0.001564	-32.1768	0.381385	-3.06628	0.8244	-1.31543	0.00352	-14.0495	0.986789	-1.02661
LOC655232	TcasGA2_TC010566	G-protein coupled receptor Mth2	1.445e-05	-2.24339	1.882e-09	-5.86258	0.00381	-3.75247	0.50283	-1.11342	0.0549179	-2.03058
LOC655281	TcasGA2_TC015445	uncharacterized LOC655281	1.067e-05	-3.09829	4.817e-05	-4.17947	0.000592	-12.5703	0.839703	-1.04079	0.00235	-3.99658
LOC655313	TcasGA2_TC001449	Sema-5c	9.808e-07	-2.65355	0.001946	-2.20408	0.0131708	-2.38034	0.445554	-1.15081	0.0529169	-1.86689
LOC655347	TcasGA2_TC002632	pickpocket protein 28	0	-6.1997	4.185e-07	-3.70171	0.0691041	-2.26732	0.433992	1.12762	0.416685	-1.29981
LOC655360	TcasGA2_TC013635	fibrillin-1	0	-6.69421	5.993e-13	-6.63907	0.201719	-1.30144	0.872162	-1.02255	0.352682	1.2725
LOC655377	TcasGA2_TC006262	pupal cuticle protein C1B	0.000575	-211.781	0.247094	-5.70258	0.949075	1.12799	0.97481	1.05345	0.00829	-158.917
LOC655396	TcasGA2_TC010564	GTP cyclohydrolase 1	4.64e-05	-5.67624	0.0416726	-5.70254	0.110334	-3.35861	0.210057	-1.48326	0.333632	-2.16005
LOC655407	TcasGA2_TC003563	pickpocket protein 28	0.005096	-33.4957	0.498479	-2.34843	0.909636	-1.18369	0.264828	-4.00601	0.923366	1.16233
LOC655468	TcasGA2_TC001935	cationic amino acid transporter 2	0.005478	-39.9085	0.0108637	-133.719	0.0164834	-124.529	0.57509	-1.66962	0.0161242	-106.245
LOC655474	TcasGA2_TC016279	elongation of very long chain fatty acids protein 7	0.004804	-109.723	0.0192231	-103.825	0.0273758	-96.8206	0.473409	2.11613	0.0275766	-82.8535
LOC655491	TcasGA2_TC004522	tubulin alpha 1-like protein	4.185e-05	-2.21209	0.003555	-2.05091	0.125855	-1.38442	0.590423	1.10037	0.156984	-1.40223
LOC655536	NA	oxidative stress-induced growth inhibitor 2-like	1.06e-07	-2.39304	0.009482	-1.73951	0.0261804	-2.08159	0.410848	-1.12983	2.99e-06	-3.93513
LOC655568	TcasGA2_TC002162	SEC14-like protein 3	0	-4.17246	8.882e-16	-4.64278	0.54802	-1.13215	0.866905	-1.02543	0.444522	-1.18038
LOC655571	TcasGA2_TC001975	uncharacterized LOC655571	6.88e-10	-2.43973	0.0001953	-1.90121	0.463275	-1.14332	0.955155	-1.00764	0.0455212	-1.50653
LOC655577	TcasGA2_TC004628	glutaminase kidney isoform	0	-11.1905	5.315e-25	-15.049	0.647992	1.10922	0.000295	-1.76699	0.386974	1.20378
LOC655587	TcasGA2_TC000175	peroxidase	0.005441	-3.07593	0.0827002	-3.12905	0.0700853	2.53227	0.0423266	1.75601	0.00892	3.45288
LOC655607	TcasGA2_TC015370	endoglucanase F	1.035e-08	-2.64301	2.931e-08	-3.16871	0.848618	-1.04917	0.015088	-1.48541	0.526239	-1.16316
LOC655664	TcasGA2_TC001204	protein groucho-1	1.072e-13	-3.14946	1.751e-12	-4.14678	0.830343	-1.04437	0.575563	1.09745	0.00218	1.86279
LOC655694	TcasGA2_TC009590	tubulin beta chain	0.003215	-2.56744	0.396093	-1.42634	0.00334	2.56309	0.147221	-1.39951	0.861592	-1.08248
LOC655741	TcasGA2_TC011362	putative leucine-rich repeat-containing protein DDB_G0290503	6.557e-08	-2.31104	1.655e-06	-2.45365	0.198239	-1.33487	0.135045	-1.23256	0.757673	1.07277
LOC655767	TcasGA2_TC013713	DNA replication licensing factor Mcm7	4.866e-09	-2.31481	8.79e-05	-1.98867	0.0357765	-1.61663	0.721461	-1.05315	0.175407	-1.3267
LOC655798	TcasGA2_TC011658	uncharacterized LOC655798	4.291e-09	-15.4963	0.268652	-2.84452	0.249046	-4.85805	0.131931	-1.64832	0.0034	-33.4653
LOC655865	TcasGA2_TC015749	diphthamide biosynthesis protein 2	4.478e-06	-3.39244	0.0599347	-1.89724	0.982043	-1.0103	0.17341	1.31593	0.0604208	-3.39768
LOC655869	TcasGA2_TC009220	CCAAT/enhancer-binding protein	0.003499	-7.21687	0.414242	-2.4889	0.424748	-2.01284	0.463082	-1.38395	0.144319	2.54134
LOC655872	TcasGA2_TC006187	uncharacterized LOC655872	1.568e-05	-2.03579	0.0490619	-1.49538	0.140668	-1.37416	0.710415	-1.05681	0.666389	-1.09613
LOC655882	TcasGA2_TC012772	dehydrogenase/reductase SDR family member 13	4.027e-11	-8.64402	3.445e-05	-10.8049	0.00195	-49.532	0.0689782	-1.62851	0.198623	-3.16825
LOC655901	TcasGA2_TC001569	putative lysozyme-like protein	4.328e-06	-2.84649	1.026e-10	-3.57264	6.88e-06	-2.93298	0.716869	-1.09782	8.96e-05	-2.75869
LOC655931	TcasGA2_TC003942	rap guanine nucleotide exchange factor 2	5.023e-07	-2.13021	0.004933	-1.68118	0.487505	-1.16457	0.271555	-1.17871	0.8946	1.02909
LOC655932	TcasGA2_TC002389	proton-coupled amino acid transporter 1	2.989e-15	-15.4089	0.0239344	-6.63131	0.175817	-2.06768	0.271622	-1.26465	0.00603	-9.59732
LOC655934	TcasGA2_TC008236	probable basic-leucine zipper transcription factor I	0.0002152	-278.168	0.002815	-263.186	0.00618	-245.455	0.874421	-1.1292	0.87079	-1.26704
LOC655943	TcasGA2_TC015596	sn1-specific diacylglycerol lipase alpha	0.0001319	-3.76941	0.0306199	-3.24998	0.0731598	-5.22466	0.379705	-1.28107	0.117383	-2.58291
LOC656060	TcasGA2_TC004106	breast cancer anti-estrogen resistance protein 3	4.868e-06	-4.1519	0.008033	-4.13518	0.294463	1.54055	0.627301	-1.11884	0.00651	2.48739
LOC656100	TcasGA2_TC014345	flocculation protein FLO11	0	-11.3617	0	-10.446	0	-6.34058	0.00417	-1.48334	0.00364	-1.94018
LOC656102	TcasGA2_TC013206	mad2	0.004322	-2.01452	0.0734236	-1.79828	0.0303763	-3.46204	0.326656	-1.22225	0.00987	-5.72221
LOC656198	TcasGA2_TC009217	tubulointerstitial nephritis antigen-like	1.245e-10	-1640.57	2.354e-06	-1552.46	0.531124	-1.78365	0.552731	-1.32826	0.679283	-1.5376
LOC656260	TcasGA2_TC007500	otopetrin-2	2.999e-12	-2.69568	6.416e-09	-2.76142	0.01357	-1.63367	0.0858018	-1.27764	0.00689	-1.71396
LOC656279	TcasGA2_TC030046	cox-b	0.0009469	-16.2919	0.0722779	-6.85914	0.172226	-7.22651	0.142732	-3.33262	0.153219	-5.09031
LOC656342	TcasGA2_TC004017	DNA polymerase epsilon subunit 3	1.823e-07	-2.43018	0.0134849	-1.68586	0.0263152	-1.86665	0.299065	-1.17094	0.0182084	-2.17825
LOC656407	TcasGA2_TC011068	hypothetical protein	3.963e-11	-2.69706	0.009016	-1.60456	0.695061	-1.07693	0.523118	1.09351	0.34312	1.21569
LOC656415	TcasGA2_TC003570	shaven	0.0001929	-2.06553	6.941e-05	-3.03821	0.562698	-1.17566	0.634371	1.07687	5.9e-05	2.50559
LOC656446	TcasGA2_TC030592	sister chromatid cohesion protein DCC1	0.003091	-2.39814	0.326138	-1.516	0.10233	-5.27083	0.77671	1.06862	0.0714437	-5.3867
LOC656464	TcasGA2_TC004988	uncharacterized LOC656464	3.957e-11	-3.01119	5.416e-13	-3.75419	7.38e-10	-4.18837	0.771694	1.05278	6.24e-09	-3.95623
LOC656470	TcasGA2_TC016108	uncharacterized LOC656470	2.216e-05	-2.34196	0.0006892	-3.25806	0.596407	1.16029	0.0524197	-1.47126	0.00641	1.96522
LOC656511	TcasGA2_TC008395	hypothetical protein	0.0001457	-2.57677	0.005597	-2.79803	0.520259	-1.28772	0.284213	-1.24258	0.965371	-1.0154
LOC656527	TcasGA2_TC030045	cox-a	4.18e-06	-2.23869	0.0858117	-1.38663	0.00174	-2.36796	0.103188	-1.46277	8.46e-05	-4.49103
LOC656582	TcasGA2_TC003571	uncharacterized LOC656582	3.296e-05	-2.36983	3.272e-05	-3.7853	0.00509	-11.5559	0.652082	1.07843	0.14635	-1.7322
LOC656597	TcasGA2_TC013813	uncharacterized LOC656597	0.000214	-2.18659	0.003104	-2.46987	0.0676558	-2.11242	0.0885976	-1.39127	0.378446	1.2786
LOC656599	TcasGA2_TC013630	protein lin-31	0.003326	-166.513	0.945937	-1.14418	0.55708	2.4081	0.985203	-1.05572	0.666899	1.82777
LOC656606	TcasGA2_TC015598	MFS	4.457e-05	-2.05636	2.781e-06	-4.77885	0.00308	-5.45852	0.00307	-1.91875	0.0108046	-3.43457
LOC656613	TcasGA2_TC033630	DNA polymerase epsilon subunit 2	1.755e-07	-2.59928	0.0260113	-1.6179	2.48e-07	-5.37841	1	1.00038	0.000255	-2.77233
LOC656619	TcasGA2_TC005493	uncharacterized LOC656619	0	-3.64266	2.524e-07	-2.61595	0.248355	-1.25628	0.10248	-1.26446	0.297292	-1.25971
LOC656681	TcasGA2_TC007092	uncharacterized LOC656681	0.0007955	-2.10934	0.0003085	-2.18631	0.0146199	-1.69814	0.912966	-1.01696	0.0671131	-1.55953
LOC656695	TcasGA2_TC009597	adenine phosphoribosyltransferase	0.004223	-2.83142	0.0746831	-3.05202	0.267802	-2.28305	0.174975	-1.61652	0.0582027	-3.9219
LOC656709	TcasGA2_TC010516	UNC93-like protein	1.334e-11	-2.76565	2.683e-05	-2.66307	0.00967	-1.6515	0.131608	1.24158	0.226792	-1.28519
LOC656717	TcasGA2_TC006845	Down syndrome cell adhesion molecule-like protein Dscam2	3.996e-05	-4.57146	0.0470307	-6.45001	0.0478456	-8.46419	0.0825468	-1.64591	0.255415	-2.0076
LOC656741	TcasGA2_TC001213	Sema-2a	0	-3.85533	8.411e-11	-3.53837	0.186266	-1.29056	0.464212	-1.10496	0.826693	1.0453
LOC656768	TcasGA2_TC015378	alpha-tocopherol transfer protein-like	1.643e-11	-7.01823	0.0003026	-4.6787	0.0792213	-2.55132	0.120826	1.49107	0.835351	-1.08616
LOC656783	TcasGA2_TC006725	fatty-acid amide hydrolase 2	8.88e-05	-2.00061	3.45e-05	-2.53305	0.393958	1.23089	0.839227	-1.03459	0.873518	-1.04276
LOC656802	TcasGA2_TC015996	sorting nexin-8	5.75e-07	-2.07571	0.005175	-1.64036	0	-6.70952	0.154289	-1.22737	3.11e-14	-5.79719
LOC656806	TcasGA2_TC016351	ML5	1.35e-08	-1020.35	2.255e-05	-965.922	0.266629	-5.62926	1	1.00356	0.0165523	5.12199
LOC656876	TcasGA2_TC012056	replication protein A 14 kDa subunit A	0.006877	-2.21637	0.498082	-1.19985	0.0260421	-2.93358	0.00398	-1.98526	0.0355939	-2.66332
LOC656913	TcasGA2_TC011064	innexin inx1	4.002e-05	-2.13585	2.93e-07	-2.64236	0.072495	-1.56494	0.534789	1.12653	0.376876	-1.24871
LOC656927	TcasGA2_TC002483	coiled-coil domain-containing protein 86	1.467e-12	-2.83118	0.0002499	-2.20284	0.432914	-1.16358	0.155177	-1.22191	0.483512	1.16537
LOC656997	TcasGA2_TC004949	V-type proton ATPase 116 kDa subunit a isoform 1	8.378e-10	-2.76985	3.881e-06	-3.4403	0.138204	-1.47043	0.103966	-1.35444	0.019529	-1.95438
LOC657012	TcasGA2_TC002523	cyclin-dependent kinase 14	6.32e-07	-2.03113	0.0006002	-1.85066	0.71884	1.078	0.253278	1.17894	0.0528225	1.51965
LOC657085	TcasGA2_TC000247	H2	2.22e-14	-3.06434	6.661e-16	-4.15303	0.0443723	-1.5439	0.1185	-1.26923	0.106818	-1.39279
LOC657106	TcasGA2_TC013320	sodium/potassium/calcium exchanger 4	5.501e-12	-6.16314	0.0003799	-3.80275	0.000107	-29.484	0.348891	-1.26568	0.0228532	-6.39519
LOC657115	TcasGA2_TC000246	trypsin II-P29	0.001826	-5.78377	0.0520862	-7.9844	5.3e-06	-1971.81	0.961368	1.02171	0.209436	-4.20777
LOC657170	TcasGA2_TC005880	uncharacterized LOC657204	1.283e-11	-4.47807	0.0001687	-4.93086	0.952962	1.02013	0.0630207	-1.39114	0.792352	-1.09285
LOC657204	TcasGA2_TC012342	sn1-specific diacylglycerol lipase beta	1.623e-07	-3.45731	0.253069	-1.40026	0.366073	-1.4399	0.517635	-1.12749	0.062476	-2.56247
LOC657211	TcasGA2_TC014093	alpha-tocopherol transfer protein-like	5.439e-06	-2.54924	0.004573	-2.28249	0.326575	-1.47032	0.359092	1.17359	0.171999	1.46265
LOC657259	TcasGA2_TC013623	CCE-I1	0.0008324	-2.46974	0.020624	-4.82837	0.134873	-2.48239	0.0710419	-1.58912	0.401594	-1.475
LOC657334	TcasGA2_TC014095	clavesin-2	0.0005528	-477.452	0.87045	-1.3161	0.00696	-419.058	0.970006	1.04078	0.379373	-3.49187
LOC657411	NA	similar to CG13467-PA	1.005e-05	-2.52664	1.131e-07	-3.93367	0.104976	-1.59536	0.131384	-1.30764	0.067106	-2.11854
LOC657517	TcasGA2_TC012652	rho guanine nucleotide exchange factor 10	2.756e-07	-2.03373	0.0007123	-1.79144	0.0420237	-1.52624	0.813971	-1.03312	0.207033	-1.29256
LOC657629	TcasGA2_TC011057	putative 1-acyl-sn-glycerol-3-phosphate acyltransferase acl-2	8.408e-06	-2.36695	0.003417	-2.06003	0.015225	-2.56484	0.00918	-1.57533	0.00167	-2.48981
LOC657671	TcasGA2_TC012482	echinoderm microtubule-associated protein-like CG42247	0.001675	-4.21421	0.47838	-1.55643	0.751044	-1.27376	0.757638	1.10957	0.760241	-1.21951
LOC657717	TcasGA2_TC003891	zfh2	0.0001207	-3.50876	0.269233	-1.94772	0.958864	1.02763	0.62602	1.12507	2.45e-15	6.45167
LOC657747	TcasGA2_TC012532	forkhead box protein P4	4.441e-16	-5.14724	6.722e-10	-6.73873	1.91e-05	-8.75181	0.694017	-1.06008	1.05e-06	-7.37137
LOC657772	TcasGA2_TC014627	hydroxysteroid dehydrogenase-like protein 1	8.423e-05	-7.6314	0.351031	-2.04888	0.378479	-2.31996	0.0652181	1.8114	0.438299	-1.83079
LOC657773	TcasGA2_TC013029	neprilysin-11	0	-6.09481	0.0403135	-1.50659	0.944207	1.01834	0.00261	1.54019	6.67e-06	2.58627
LOC657859	TcasGA2_TC004877	aldose reductase	2.313e-06	-2.81822	0.0001143	-4.62412	0.231053	-2.86514	0.536739	1.12414	0.291282	-1.56886
LOC657867	TcasGA2_TC001228	monocarboxylate transporter 10	4.386e-06	-3.09352	0.541057	-1.17948	0.951709	1.02231	0.0202327	1.52335	0.68535	-1.16692
LOC657890	TcasGA2_TC015688	calcium release-activated calcium channel protein 1	0.0005127	-2.12117	0.0675018	-1.85559	0.0354322	-3.51227	0.00516	-1.73017	0.0132073	-4.25077
LOC657892	TcasGA2_TC014894	mediator of RNA polymerase II transcription subunit 21	1.83e-06	-2.76466	0.158247	-1.40462	0.484228	1.21593	0.568864	-1.11127	0.367489	1.31077
LOC657947	TcasGA2_TC000611	alpha-tocopherol transfer protein	0.003123	-5.20384	0.119696	-5.07948	0.661303	1.36729	0.0769315	-2.38202	0.33421	-2.82644
LOC657993	TcasGA2_TC001667	integrin alpha-PS2	2.669e-11	-2.6409	4.78e-09	-2.69818	0.00754	-1.7054	0.53869	-1.08922	0.298474	1.22484
LOC658003	TcasGA2_TC016340	FERM domain-containing protein 8	2.805e-10	-6.36035	0.0003767	-5.6425	0.00607	-6.91096	0.0449884	-1.55256	0.0482701	-5.22382
LOC658006	TcasGA2_TC001885	twe	0	-3.57731	8.089e-10	-3.63149	9.9e-12	-6.4947	0.0251208	-1.37609	7.08e-11	-5.49285
LOC658057	TcasGA2_TC009796	12 kDa FK506-binding protein	0.003285	-2.02784	8.054e-07	-3.20649	1.88e-09	-5.24671	0.00703	-2.00506	0.0016	-2.37027
LOC658073	TcasGA2_TC001676	inositol hexakisphosphate kinase 1	2.863e-06	-2.0317	2.312e-06	-2.21908	0.106594	1.33736	0.251065	-1.16479	0.0611343	1.43832
LOC658088	TcasGA2_TC006929	LINE-1 retrotransposable element ORF2 protein	1.525e-10	-4.92429	1.751e-06	-3.20719	1.26e-05	-3.10618	0.053073	1.5428	0.924805	1.0247
LOC658097	TcasGA2_TC004879	aldose reductase	0.009872	-16.672	0.001545	-299.651	0.447612	3.48905	0.754635	1.34084	0.525301	-2.45885
LOC658140	TcasGA2_TC006107	uncharacterized LOC658140	1.698e-06	-2.59038	7.358e-10	-3.72598	3.93e-10	-5.57265	0.769223	-1.06646	3.8e-08	-3.88548
LOC658173	TcasGA2_TC001867	alpha-1	4.441e-16	-4.58788	5.199e-06	-3.50705	0.405105	-1.26231	0.0506975	-1.35657	0.55922	1.14987
LOC658186	TcasGA2_TC001229	organic cation transporter protein	1.069e-06	-8.59844	0.016316	-8.96842	0.643825	-1.40042	0.214316	-1.56138	0.986528	-1.01174
LOC658190	TcasGA2_TC003424	ras-GEF domain-containing family member 1B	5.929e-07	-2.53179	0.00335	-1.93445	0.0210607	-1.89657	0.711697	1.07211	0.0987926	1.52194
LOC658246	TcasGA2_TC004160	P44	9.334e-05	-3.20041	0.0351915	-2.27993	0.0349155	-3.0294	0.0119259	-1.789	0.683277	-1.17571
LOC658250	TcasGA2_TC001866	solute carrier family 41 member 1	1.543e-05	-578.383	0.0004691	-548.337	0.00157	-508.962	0.677313	1.33731	0.564705	1.92891
LOC658262	TcasGA2_TC011162	waprin-Thr1	0.0005256	-2.87569	0.0344638	-2.4631	0.00154	-6.63261	0.244846	-1.4364	0.121324	-2.08605
LOC658269	TcasGA2_TC003221	meteorin-like protein	2.199e-05	-2.22931	0.0320911	-2.03876	0.640283	-1.15509	0.861572	1.03015	0.0301948	2.08581
LOC658322	TcasGA2_TC001864	uncharacterized LOC658322	3.076e-12	-4.2758	5.428e-07	-4.50126	0.228218	-1.42524	0.030927	-1.46756	0.0191984	1.73701
LOC658349	TcasGA2_TC007761	SH3 and multiple ankyrin repeat domains protein 3	2.622e-13	-2.81843	2.037e-08	-2.7637	0.0225618	1.53576	0.0440927	-1.31541	0.000104	2.21321
LOC658379	TcasGA2_TC012829	cuticular protein	0.006331	-8.83203	0.16618	-3.01473	2.28e-05	-1520.6	0.940974	-1.03579	0.103031	-5.6532
LOC658419	TcasGA2_TC007869	serpin26	1.803e-06	-2.14923	0.0003051	-2.0856	2.19e-06	2.67011	0.260938	-1.19123	0.000475	2.09626
LOC658446	TcasGA2_TC006211	pachytene checkpoint protein 2 homolog	0.003456	-2.12206	0.441351	-1.33747	0.878554	1.07721	0.642423	1.09884	0.664118	-1.21617
LOC658498	TcasGA2_TC008410	uncharacterized LOC658498	1.559e-09	-2.66515	4.506e-07	-2.86079	0.138736	1.36671	0.626101	1.07182	0.013752	1.69886
LOC658615	TcasGA2_TC010960	dynein heavy chain 12	9.823e-13	-2.8976	1.107e-05	-2.57862	4.14e-07	-3.56621	0.63184	1.07114	0.10221	1.40881
LOC658671	TcasGA2_TC015554	farnesol dehydrogenase	0.008812	-5.36366	0.0247609	-7.99652	5.13e-05	-1369.46	0.499121	-1.47032	0.506652	1.70707
LOC658736	TcasGA2_TC009872	probable chitinase 2	9.73e-05	-2.13953	8.882e-16	-4.62502	0.00107	-2.47116	0.694928	1.061	0.379611	-1.22391
LOC658775	TcasGA2_TC011477	inverted formin-2	5.666e-07	-2.2393	0.002388	-1.90791	0.0343494	-2.62706	0.206078	-1.26	0.0229317	-1.88001
LOC658848	TcasGA2_TC011087	uncharacterized LOC658848	1.781e-09	-2.45189	0.0003944	-1.94118	0.572375	-1.12089	0.286885	-1.15849	0.496385	-1.16597
LOC658863	TcasGA2_TC007476	glutaredoxin domain-containing cysteine-rich protein CG12206	6.175e-05	-7.50222	0.254925	-2.49051	0.689709	-1.3595	0.278983	-1.53824	0.0800697	2.61616
LOC658864	TcasGA2_TC007082	disheveled-associated activator of morphogenesis 1	6.16e-09	-2.69252	0.0479759	-1.44876	0.0856134	-1.47437	0.00675	1.46366	0.508867	-1.15611
LOC658874	TcasGA2_TC015392	alpha-tocopherol transfer protein-like	2.212e-09	-2.59827	4.246e-07	-2.56064	0.0075	-1.72237	0.478543	-1.10974	0.998285	1.00048
LOC658883	TcasGA2_TC009439	uncharacterized LOC658883	4.194e-05	-2.13505	0.0109815	-1.85194	0.89446	-1.03627	0.365197	-1.14706	0.00369	2.17662
LOC658923	TcasGA2_TC003228	facilitated trehalose transporter Tret1-2 homolog	0.0004301	-2.26996	0.0305457	-5.49946	0.0131966	-10.3222	0.00118	-1.98585	0.000457	-21.0339
LOC658942	TcasGA2_TC013213	NAD(P) transhydrogenase	5.069e-08	-2.28235	1.558e-05	-2.6644	0.00185	1.89237	0.247147	-1.17687	0.00132	1.93885
LOC658965	TcasGA2_TC012662	Cyp4q6	0.0002045	-2.16747	0.0924597	-1.50288	0.227623	-1.39339	0.326834	1.18049	less Control\ vs.\ CBP_ |grep -w -f invitro_147 >147_final.csv	-1.20518
LOC658984	TcasGA2_TC008024	uncharacterized LOC658984	0	-5.20951	5.67e-09	-3.26085	0.0466077	-1.46679	0.143287	-1.23277	0.583595	1.11558
LOC658987	TcasGA2_TC012685	pollen-specific leucine-rich repeat extensin-like protein 1	6.661e-15	-3.04294	1.089e-10	-3.07751	0.185843	1.29163	0.137943	-1.22464	0.0671436	1.47606
LOC658991	TcasGA2_TC011299	fasciclin-1	2.213e-09	-2.44793	0.000208	-1.99239	0.00774	-1.89199	0.358687	1.14697	0.946955	1.01507
LOC659006	TcasGA2_TC007475	guanylate cyclase soluble subunit beta-1	8.074e-07	-734.931	0.371886	-2.79738	0.000566	-646.808	0.806485	1.15379	0.0490029	4.74479
LOC659018	TcasGA2_TC015557	uncharacterized LOC659018	3.14e-07	-2.08044	0.004798	-1.73504	0.00135	-2.08228	0.542955	-1.08789	0.699441	-1.08528
LOC659055	TcasGA2_TC010996	UNC93-like protein	0.002065	-4.87275	0.0268289	-10.2696	0.528978	-1.71942	0.228635	-1.66952	0.263334	-3.80676
LOC659063	TcasGA2_TC012096	protein Tob1	1.665e-11	-4.34002	4.974e-06	-2.81849	0.000684	-3.25975	0.285482	1.19014	0.25417	-1.34848
LOC659133	TcasGA2_TC001616	pro-interleukin-16	9.794e-12	-3.76819	4.456e-06	-3.04138	0.632894	-1.12467	0.00252	-1.78037	0.93296	1.02047
LOC659137	TcasGA2_TC010997	solute carrier family 22 member 1	4.794e-12	-3.64923	1.553e-10	-4.03489	1.18e-05	-3.11981	0.00361	1.53011	0.000169	-2.83372
LOC659148	TcasGA2_TC011151	nose resistant to fluoxetine protein 6	0.003223	-155.342	0.0334113	-36.8317	0.87676	-1.34465	0.915974	1.15732	0.0210554	-117.435
LOC659152	TcasGA2_TC000442	global transcription regulator sge1	8.703e-07	-2.12999	0.201612	-1.32115	0.0661696	-1.48353	0.0134057	-1.49125	0.387996	-1.20526
LOC659158	TcasGA2_TC003435	phytanoyl-CoA dioxygenase domain-containing protein 1 homolog	0.000218	-2.69222	0.114778	-1.80283	7.9e-20	8.25377	0.299297	-1.25707	2.15e-13	8.40052
LOC659227	TcasGA2_TC000318	hexokinase type 2	1.261e-10	-3.16443	2.469e-10	-3.78772	2.94e-10	-8.92439	0.0883432	-1.30919	1.84e-10	-5.76263
LOC659245	TcasGA2_TC014501	protein lethal(3)malignant blood neoplasm 1	4.809e-06	-8.28579	0.0109409	-21.2385	0.0476288	-17.0112	0.12023	-1.78932	1.15e-07	-2577.41
LOC659285	TcasGA2_TC000147	hypothetical protein	0.0002727	-2.54955	0.009916	-1.84902	0.170274	-1.45499	0.192261	-1.33261	0.102593	-1.56509
LOC659288	TcasGA2_TC007466	ATP-binding cassette sub-family G member 4	7.759e-08	-2.19325	0.000142	-1.93788	0.00819	-1.67282	0.77872	-1.03944	0.000826	-1.9985
LOC659290	TcasGA2_TC006232	cytochrome b5-related protein	7.146e-05	-10.9819	0.008999	-28.1857	0.472062	-1.71037	0.9652	1.01488	0.217669	-3.86869
LOC659321	TcasGA2_TC013185	tyrosine aminotransferase	7.476e-07	-15.4632	0.005225	-5.19525	0.179021	-2.46518	2.37e-07	2.98873	0.264112	-3.03804
LOC659360	TcasGA2_TC004770	P55	2.679e-10	-2.84929	4.327e-07	-2.83326	1.93e-10	-4.04046	0.0476286	-1.31455	9.33e-06	-2.83438
LOC659379	TcasGA2_TC002499	dual oxidase maturation factor 1	9.639e-07	-2.07026	0.0005238	-1.98092	0.0056	-1.8733	0.0251896	-1.37259	0.00128	-2.28752
LOC659396	TcasGA2_TC010123	unc-112-related protein	1.931e-06	-2.004	0.0137701	-1.61557	0.597766	-1.12138	0.43114	1.1386	0.654668	1.09918
LOC659402	TcasGA2_TC006034	chymotrypsin-C	1.027e-08	-2.37051	1.131e-08	-2.72596	0.000173	-2.2751	0.00239	-1.51716	4.13e-05	-2.47351
LOC659417	TcasGA2_TC001767	bifunctional arginine demethylase and lysyl-hydroxylase JMJD6	0.000795	-178.522	0.731327	1.53815	0.60958	1.8801	0.000755	-147.159	0.814596	-1.43057
LOC659451	TcasGA2_TC002498	dual oxidase	0.0003138	-2.67061	0.0234864	-2.98455	0.0120851	-26.2197	0.485657	1.15903	0.0794133	-2.57076
LOC659467	TcasGA2_TC015622	calsyntenin-1	1.375e-08	-2.18002	3.792e-06	-2.20267	0.186709	-1.27945	0.550994	-1.08483	0.756704	-1.06336
LOC659473	TcasGA2_TC006033	P68	8.882e-16	-3.40624	0.0003303	-2.25694	0.0116667	-1.66722	0.794407	-1.03578	0.00126	-2.02843
LOC659512	TcasGA2_TC002441	FK506-binding protein 2	1.756e-10	-2.96112	4.308e-06	-2.72294	0.000515	-2.60592	0.618664	-1.07527	0.585322	-1.13439
LOC659516	TcasGA2_TC008417	Pvf3	8.406e-08	-2.4687	0.0001372	-2.03923	0.183683	-1.33298	0.0798648	1.2687	1.65e-06	3.52011
LOC659528	TcasGA2_TC015843	uncharacterized LOC659528	5.309e-14	-20.4041	8.643e-05	-17.3711	0.0042	-3.98798	0.12881	-1.47318	0.0658554	-1.88059
LOC659530	TcasGA2_TC009375	CD109 antigen	3.186e-08	-2.13271	4.906e-05	-1.94112	0.0174403	-1.65095	0.936338	-1.01072	0.383111	-1.18146
LOC659532	TcasGA2_TC009196	tubulin polyglutamylase TTLL5	3.116e-07	-2.79163	5.316e-05	-2.28433	0.506515	1.17725	0.0412593	-1.34934	0.109183	-1.47762
LOC659583	TcasGA2_TC014283	alpha-mannosidase 2	2.153e-05	-2.07574	0.0001218	-2.54449	0.394565	-1.23582	0.0881653	-1.30659	0.725781	-1.08572
LOC659601	TcasGA2_TC006748	integrin alpha-PS1	5.466e-05	-2.19	0.006089	-2.40759	0.813249	-1.082	0.917329	-1.01759	0.0579707	1.64105
LOC659630	TcasGA2_TC000982	venom allergen 5	9.094e-09	-1150.35	0.183538	-6.51421	0.000117	-1013.95	0.841224	-1.11737	0.782528	1.45034
LOC659631	TcasGA2_TC001118	adhesive plaque matrix protein	0	-3.80645	2.289e-07	-2.73876	0.0343195	-1.46889	0.00178	-1.52564	0.109071	-1.37911
LOC659655	TcasGA2_TC014877	facilitated trehalose transporter Tret1-2 homolog	2.975e-14	-4.01408	5.693e-17	-9.53033	4.69e-06	-4.11551	0.0235962	-1.39613	3.55e-08	-6.42788
LOC659666	TcasGA2_TC006481	protein jim lovell	3.653e-06	-4.30188	0.009287	-7.6122	0.888616	1.07308	0.737784	-1.08644	0.0339855	2.37167
LOC659688	TcasGA2_TC014225	transcription factor EC	0.002332	-1.99582	0.005668	-2.35468	6.24e-06	2.80354	0.729232	-1.06132	0.151357	1.51731
LOC659704	TcasGA2_TC001119	cuticular protein	7.233e-05	-6.51547	0.208513	-3.53537	0.0411068	-11.8312	0.515302	-1.22578	0.517898	-1.5749
LOC659711	TcasGA2_TC003794	excitatory amino acid transporter 3	7.288e-07	-6.17911	0.0152704	-7.86239	0.0187385	-4.46403	0.0240254	1.52277	0.277057	-1.72853
LOC659745	TcasGA2_TC010343	uncharacterized LOC659745	0.001161	-2.30027	0.002904	-3.20843	0.106077	1.58047	0.0416457	-1.48755	0.0663797	1.69454
LOC659782	TcasGA2_TC014209	lipoamide acyltransferase component of branched-chain alpha-keto acid dehydrogenase complex	0.004882	-2.52721	0.865574	1.09523	0.600633	-1.39748	0.946085	-1.0199	0.00894	-6.27533
LOC659790	TcasGA2_TC015079	gamma-interferon-inducible lysosomal thiol reductase	2.349e-07	-2.26821	0.004045	-1.84156	5.22e-05	-2.27837	0.185816	-1.24231	0.066113	-1.50437
LOC659813	TcasGA2_TC012842	somatostatin receptor type 2	0.0001266	-2.51044	0.0008679	-3.55211	0.0184182	-3.09006	0.770718	1.04999	0.154249	1.52035
LOC659961	TcasGA2_TC004976	Cad96Ca	2.244e-06	-2.21852	1.894e-05	-2.70931	0.00197	2.00149	0.842064	-1.03299	0.0834488	1.49039
LOC659979	TcasGA2_TC013784	nostrin	3.175e-14	-3.22284	3.713e-07	-2.63167	0.783105	1.06956	0.328867	-1.15157	0.288119	1.25575
LOC660007	TcasGA2_TC012843	guanylate cyclase 32E	1.814e-06	-2.0376	0.526119	-1.12382	0.0416903	1.48934	0.000472	1.61692	0.0134263	1.65274
LOC660051	TcasGA2_TC014872	facilitated trehalose transporter Tret1	4.342e-05	-2.64565	0.005161	-3.13944	0.00865	-12.7932	0.0600575	-1.45945	0.0079	-10.0939
LOC660143	TcasGA2_TC030601	probable DNA-directed RNA polymerase III subunit RPC6	0.008528	-2.11852	0.0224097	-2.66391	0.724895	-1.17063	0.503793	-1.19038	0.154665	-1.92297
LOC660155	TcasGA2_TC004597	synaptic vesicle glycoprotein 2B	1.895e-17	-9.73657	0.0005239	-4.94977	0.00139	-5.29307	0.0726354	-1.43553	0.0106734	-3.26044
LOC660178	TcasGA2_TC015400	fatty acid synthase	0.002717	-199.456	0.0263025	-54.6395	0.0200751	-175.839	0.937367	-1.10092	0.913256	1.19021
LOC660187	TcasGA2_TC006124	putative fatty acyl-CoA reductase CG5065	3.502e-09	-2.57584	3.69e-05	-2.72286	0.316592	-1.25064	0.616739	1.07979	0.945635	1.0157
LOC660201	TcasGA2_TC010337	aldose 1-epimerase	0.005891	-351.986	0.109991	-17.4677	0.0308595	-308.861	0.168337	-9.65987	0.595338	-2.58355
LOC660225	TcasGA2_TC032375	alpha-L-fucosidase-like	2.159e-09	-3.4899	6.323e-10	-4.16569	0.00313	-2.27797	0.475184	-1.11143	0.765358	-1.07866
LOC660238	TcasGA2_TC014646	T-complex-associated testis-expressed protein 1	0.002726	-3.22788	0.0128516	-8.15704	0.629626	-1.38571	0.493593	-1.24936	0.0948343	-3.31894
LOC660257	TcasGA2_TC011937	elongation of very long chain fatty acids protein AAEL008004	5.761e-27	-16.0313	1.675e-11	-22.6189	0.000386	-14.0724	0.269971	-1.24551	0.000944	-4.01454
LOC660273	TcasGA2_TC015311	rhythmically expressed gene 5 protein	0.006413	-2.09149	0.486288	-1.27692	0.0913615	-2.38523	0.70627	-1.09241	0.00905	-3.75288
LOC660275	TcasGA2_TC012080	CUGBP Elav-like family member 1	1.067e-06	-2.46339	0.0207205	-1.67738	0.502717	-1.2505	0.143258	1.27145	0.752241	-1.11533
LOC660296	TcasGA2_TC014379	multidrug resistance-associated protein 4	7.078e-06	-2.19009	0.002226	-2.12635	0.000265	-3.4091	0.00701	-1.47739	0.32852	-1.26289
LOC660309	TcasGA2_TC006125	Krueppel-like factor 8	0.0009169	-3.47275	0.585564	-1.35591	0.626242	-1.39739	0.696733	-1.12872	0.16425	2.13992
LOC660357	TcasGA2_TC014380	probable multidrug resistance-associated protein lethal(2)03659	0.0008474	-2.84086	0.000592	-12.7507	0.148509	-5.06003	0.577814	-1.16512	0.0688301	-9.08827
LOC660404	TcasGA2_TC003029	uncharacterized LOC660404	0.003518	-241.622	0.0163108	-229.513	0.0285067	-213.153	0.195798	-5.0993	0.236021	4.15944
LOC660408	TcasGA2_TC007619	galectin-8	5.622e-07	-2.14338	0.0006808	-1.97834	6e-06	-3.52673	0.69314	1.05758	0.00853	-1.98501
LOC660411	TcasGA2_TC007074	ATP-binding cassette sub-family G member 1	3.394e-05	-2.0037	0.460403	-1.16893	0.243447	1.29937	0.00016	1.78939	0.223048	-1.31963
LOC660418	TcasGA2_TC013167	G2/mitotic-specific cyclin-B3	3.836e-07	-2.1238	5.417e-06	-2.48977	0.00462	-2.72106	0.604268	1.08055	0.103384	-1.50869
LOC660431	TcasGA2_TC009106	synaptic vesicle membrane protein VAT-1 homolog-like	3.283e-06	-2.0981	0.004135	-1.64923	8.77e-05	2.34013	0.256434	-1.18806	0.0014	2.17779
LOC660441	TcasGA2_TC012507	dnaJ homolog subfamily B member 6	5.946e-08	-2.2982	1.424e-07	-2.60373	0.00369	-1.90742	0.325354	-1.16993	0.000213	-2.21575
LOC660479	TcasGA2_TC030882	arginine kinase	0.0006295	-184.171	0.006033	-174.557	0.0105774	-162.278	0.000585	-152.025	0.834486	-1.39393
LOC660482	TcasGA2_TC014517	tubulin polyglutamylase TTLL4	3e-09	-2.6411	0.003027	-1.97071	0.101819	-1.6429	0.51374	-1.11021	0.0112825	-2.11885
LOC660533	TcasGA2_TC003987	titin	8.923e-08	-2.19719	0.0003571	-1.85767	0.00196	1.80638	0.00158	-1.53897	2.8e-16	5.45711
LOC660612	TcasGA2_TC009261	flap endonuclease 1	6.553e-06	-2.09105	0.027392	-1.57683	4.99e-12	-6.50781	0.186194	-1.2305	9.72e-11	-4.78426
LOC660655	TcasGA2_TC008270	G1/S-specific cyclin-D1	1.425e-07	-2.06597	3.194e-06	-2.29352	0.000286	-2.02495	0.355187	-1.13042	0.118886	-1.35883
LOC660712	TcasGA2_TC013779	Vkr	1.705e-06	-2.63699	0.131785	-1.4433	0.291549	1.29247	0.035382	-1.41511	0.0825457	1.51339
LOC660714	NA	venom dipeptidyl peptidase 4	0	-6.76712	1.199e-12	-5.57048	0.117599	-1.51199	0.0143394	-1.59634	0.841412	-1.05037
LOC660767	TcasGA2_TC008033	uncharacterized LOC660767	3.553e-14	-3.48206	7.216e-14	-4.63115	0.00237	-1.99064	0.024476	-1.47712	7.88e-06	-3.13074
LOC660769	TcasGA2_TC030735	basement membrane-specific heparan sulfate proteoglycan core protein	2.22e-16	-3.29549	2.475e-06	-2.49856	0.676494	1.08799	0.334173	-1.14255	4.61e-15	5.1029
LOC660811	TcasGA2_TC000583	b(0	0	-4.51455	2.559e-08	-5.54095	0.251098	-1.30734	0.619971	-1.07427	0.210355	-1.36637
LOC660912	TcasGA2_TC010449	RhoL	1.885e-05	-2.55432	1.699e-07	-3.53638	0.220271	-1.39625	0.405582	-1.14158	0.408666	-1.234
LOC660914	TcasGA2_TC004794	protein tyrosine phosphatase type IVA 1	6.009e-06	-2.16222	9.191e-06	-2.63943	0.0306223	-1.59796	0.464758	-1.14788	0.100933	-1.4976
LOC660983	TcasGA2_TC008037	kinesin-like protein CG14535	4.549e-07	-3.25761	0.002984	-2.3501	0.00513	-3.25266	0.0406517	-1.45081	0.00254	2.16124
LOC660991	TcasGA2_TC014658	insulin-like growth factor-binding protein complex acid labile subunit	4.815e-07	-2.14119	0.0004918	-2.13768	0.0719593	-1.50925	0.050085	1.32496	0.488649	1.167
LOC660997	TcasGA2_TC015857	beta-ureidopropionase	5.371e-10	-2.96472	1.26e-10	-3.99803	0.00317	-2.70209	0.0167011	-1.4529	0.00268	-2.09053
LOC661003	TcasGA2_TC006353	estradiol 17-beta-dehydrogenase 11	0	-3.70908	0	-6.39419	0.568998	-1.12356	0.215258	-1.18375	0.643632	1.1007
LOC661018	TcasGA2_TC005134	ornithine aminotransferase	2.481e-07	-2.86558	2.202e-05	-4.87393	3.51e-05	2.66052	5.9e-05	-2.41882	0.719723	1.10673
LOC661026	TcasGA2_TC002107	calcium/calmodulin-dependent protein kinase kinase 2	0.007662	-2.03269	0.006701	-3.41319	0.339155	-1.62112	0.333516	1.21987	0.00947	2.20061
LOC661046	TcasGA2_TC014129	LIM domain transcription factor LMO4.1	2.221e-05	-2.49318	0.0202504	-1.78183	0.00732	1.97113	0.488986	-1.1161	1.71e-08	3.52629
LOC661064	TcasGA2_TC005781	clavesin-1	2.222e-05	-2.63378	0.0118999	-2.12845	0.102764	-2.07446	0.322987	-1.19635	0.465758	-1.33377
LOC661080	TcasGA2_TC001637	uncharacterized LOC661080	0.001119	-2.58247	0.00766	-3.79602	0.403471	-1.64496	0.261964	-1.29628	0.570105	-1.32837
LOC661128	TcasGA2_TC001638	dual specificity protein phosphatase 3	4.223e-05	-2.74751	0.0671888	-1.98776	0.168303	-2.05337	0.628095	1.11063	0.067354	-2.52554
LOC661211	TcasGA2_TC013279	P138	1.389e-12	-2.86327	1.407e-09	-3.25007	9.96e-08	-3.81291	7.29e-07	-2.09958	2.83e-05	-2.64106
LOC661289	TcasGA2_TC010860	lachesin	0.0001571	-2.1303	0.001622	-2.36852	0.0309563	1.76481	0.391355	-1.16397	0.726451	1.11322
LOC661300	TcasGA2_TC013756	four and a half LIM domains protein 2	3.653e-10	-2.49373	0.0005292	-1.82912	0.263601	-1.30367	0.421603	-1.11729	0.0449267	-1.51533
LOC661309	TcasGA2_TC011126	double-stranded RNA-specific editase Adar	8.366e-06	-2.41588	0.003705	-2.58752	0.00121	-15.8427	0.604143	1.09284	1.02e-07	-16.0264
LOC661310	TcasGA2_TC000800	uncharacterized LOC661310	5.173e-14	-6.19677	7.383e-12	-21.2205	2.95e-05	-41.0786	0.202429	-1.26696	0.0529208	-4.71011
LOC661485	TcasGA2_TC016255	hypothetical protein	1.918e-07	-2.38984	0.002619	-1.87955	0.0033	1.889	0.755369	-1.04832	7.28e-14	5.01992
LOC661518	TcasGA2_TC006582	uncharacterized protein DDB_G0290685	0.0001941	-243.196	0.179054	-7.49275	0.68027	2.00198	0.239046	-3.13819	0.00527	-182.818
LOC661561	TcasGA2_TC006138	annexin A7	0.0005169	-2.89152	0.375444	-1.45292	0.922455	1.04574	0.505079	1.17743	0.592833	1.25888
LOC661583	TcasGA2_TC003460	LanA	1.359e-13	-3.15377	2.558e-06	-2.65527	0.216253	1.30094	0.030751	-1.36279	5e-08	3.15292
LOC661588	TcasGA2_TC008439	arylsulfatase B	9.041e-05	-8.4891	0.0718822	-10.9302	0.0622114	-15.4518	0.201136	-1.67555	0.0294783	-15.6605
LOC661622	TcasGA2_TC000572	receptor-type tyrosine-protein phosphatase alpha	0	-4.13143	0.001934	-1.87499	0.693627	1.08499	0.613609	-1.07613	0.0317679	-1.59344
LOC661630	TcasGA2_TC007905	dopamine N-acetyltransferase	0.0001101	-2.30889	7.67e-05	-2.5514	0.00969	-2.2187	0.0327928	-1.44589	0.0042	-2.83813
LOC661633	TcasGA2_TC014030	sodium/potassium-transporting ATPase subunit beta-2	1.519e-05	-2.06879	0.0864578	-1.59397	0.430802	-1.20569	0.986709	1.0031	0.745877	1.07457
LOC661670	TcasGA2_TC001146	hypothetical protein	1.873e-09	-2.50942	3.509e-08	-3.7941	0.123678	1.3619	0.995562	-1.00101	0.131995	1.39325
LOC661684	TcasGA2_TC015428	short-chain specific acyl-CoA dehydrogenase	1.739e-06	-2.37887	6.133e-05	-2.59451	0.00392	-2.88354	0.197411	-1.24701	0.0192392	-2.08964
LOC661691	TcasGA2_TC006139	multiple inositol polyphosphate phosphatase 1	1.075e-10	-2.54808	8.344e-11	-3.22787	0.00859	-1.70658	0.000349	-1.62623	0.332094	1.22018
LOC661756	TcasGA2_TC007601	uncharacterized LOC661756	0.007999	-94.0294	0.0264505	-88.99	0.0364462	-82.9845	0.737014	1.37032	0.0372881	-71.0789
LOC661762	TcasGA2_TC013505	uncharacterized LOC661762	0.001401	-24.1721	0.0276442	-19.5845	0.000188	-280.209	0.360986	-1.86654	0.371377	-2.63239
LOC661818	TcasGA2_TC010779	hydroxymethylglutaryl-CoA lyase	0.001124	-3.06016	0.109536	-2.35312	0.177794	-3.89187	0.168133	-1.56184	0.058769	-3.3866
LOC661825	TcasGA2_TC004800	kinesin-4A	1.669e-06	-1.99721	0.0527674	-1.43632	0.397509	-1.20091	0.0448852	-1.31656	0.0215094	-1.64005
LOC661830	TcasGA2_TC000415	protein jim lovell	3.442e-14	-3.53966	0.004627	-1.8565	0.0308201	-2.03828	0.0662104	1.3088	0.0712221	-1.63582
LOC661863	TcasGA2_TC011611	trafficking kinesin-binding protein milt	5.031e-08	-2.15871	3.897e-05	-2.04809	0.0690786	-1.46593	0.164596	-1.21329	0.311058	-1.22743
LOC661907	TcasGA2_TC010868	furin-like protease 1	1.547e-09	-2.57616	0.005505	-1.64489	0.16305	-1.32449	0.974127	1.00472	0.653448	1.09597
LOC661928	TcasGA2_TC014538	mucin-5AC	4.311e-06	-3.57088	0.0438469	-2.47045	0.478283	1.32499	0.0767508	-1.577	0.0252804	2.18192
LOC661965	TcasGA2_TC007594	helix-loop-helix protein delilah	7.664e-07	-3.1268	0.0005089	-3.3658	0.00333	-4.00422	0.00196	-1.98347	0.0902444	-2.10252
LOC662050	TcasGA2_TC015651	glycogen [starch] synthase	0.001165	-2.12185	0.0383339	-2.30997	0.223529	-1.79711	0.094306	-1.42089	0.000603	-6.62188
LOC662079	TcasGA2_TC007913	hypothetical protein	1.567e-08	-2.38935	0.002286	-1.97917	0.769281	-1.0626	0.754008	-1.04318	0.822633	-1.05035
LOC662106	TcasGA2_TC000561	solute carrier family 22 member 21	2.283e-09	-2.38664	2.176e-05	-2.12777	4.31e-13	-5.08211	0.0847443	1.2683	7.41e-05	-2.6503
LOC662144	TcasGA2_TC001349	sodium channel protein Nach	0.008385	-115.089	0.0266235	-109.014	0.750701	-1.85129	0.00924	-95.1876	0.544165	2.7266
LOC662155	TcasGA2_TC033332	probable cation-transporting ATPase 13A3	0	-4.80685	7.311e-11	-4.104	0.000639	-2.07667	0.000986	-1.5611	0.00108	-2.06364
LOC662201	TcasGA2_TC006370	6-phosphofructo-2-kinase/fructose-2	2.22e-16	-4.93296	0.00484	-2.07126	0.0201305	-2.40733	0.134433	1.26475	0.0199421	-1.96565
LOC662206	TcasGA2_TC012577	histone H3.3	9.61e-06	-2.5526	0.0785727	-1.76742	0.306766	-3.4432	0.712141	-1.06829	0.00223	-3.27296
LOC662226	TcasGA2_TC015052	putative fatty acyl-CoA reductase CG5065	1.321e-06	-2.04214	0.001049	-1.77419	0.128706	1.33846	0.0136803	1.39469	0.145074	1.38332
LOC662239	TcasGA2_TC012169	ABC transporter G family member 20	1.338e-09	-4.08101	4.044e-09	-4.04737	9.33e-07	2.86944	0.0276073	-1.51099	8.25e-07	2.92805
LOC662262	TcasGA2_TC015121	GAS2-like protein 2	7.561e-13	-2.97436	0.0004807	-2.01327	0.0106287	-1.76329	0.574119	-1.08067	0.473702	1.20994
LOC662263	TcasGA2_TC015051	putative fatty acyl-CoA reductase CG8306	2.246e-10	-2.70374	1.214e-08	-2.92084	0.670364	-1.08631	0.163483	-1.27237	0.883476	-1.03314
LOC662314	TcasGA2_TC005367	homogentisate 1	2.659e-76	-30.1216	1.655e-39	-40.61	5.53e-10	-4.09576	0.0950398	-1.44074	0.000176	-2.33519
LOC662347	TcasGA2_TC009842	probable maleylacetoacetate isomerase 2	2.063e-06	-2.58293	4.36e-05	-2.5649	0.012616	-2.0875	0.988721	-1.00262	0.771142	-1.09611
LOC662351	TcasGA2_TC006687	calcium-activated chloride channel regulator 4	3.417e-08	-3.25743	1.235e-06	-3.61393	0.735081	-1.08435	0.110434	-1.28755	0.0848019	-1.57254
LOC662396	TcasGA2_TC001268	hypothetical protein	0.002792	-29.1376	7.416e-05	-743.917	0.90553	-1.16402	0.582251	-1.38921	0.342703	2.27746
LOC662426	TcasGA2_TC010771	uncharacterized LOC662426	1.998e-15	-5.05183	6.576e-08	-4.59522	0.703462	-1.12977	0.0884836	-1.30505	0.0340762	-1.9587
LOC662433	TcasGA2_TC000187	bone morphogenetic protein 1	0.004334	-7.17276	0.0001781	-220.651	0.816342	1.33597	0.46906	-1.58756	0.753384	-1.44293
LOC662473	TcasGA2_TC013752	probable multidrug resistance-associated protein lethal(2)03659	0.002413	-6.08967	0.117338	-7.34755	0.552629	1.65571	0.559729	-1.34354	0.319621	-3.16008
LOC662501	TcasGA2_TC001152	protein lethal(2)essential for life	5.806e-10	-2.51076	1.386e-06	-2.34988	0.056248	-1.49485	0.0383132	-1.37005	0.010745	-1.75133
LOC662543	TcasGA2_TC014157	inter-alpha-trypsin inhibitor heavy chain H4	8.804e-09	-2.85836	4.363e-05	-2.96841	1.31e-14	-32.3328	0.249211	-1.19627	6.37e-06	-3.90003
LOC662569	TcasGA2_TC000401	FAT	3.307e-07	-2.10306	0.0833444	-1.3662	5.62e-08	3.01098	0.0363978	-1.34379	7.26e-18	6.05174
LOC662570	TcasGA2_TC000184	mitochondrial pyruvate carrier 1	0.00139	-2.14973	3.115e-05	-2.51425	0.848891	-1.0691	0.165985	-1.34906	0.0342019	-2.56296
LOC662658	TcasGA2_TC012702	4-hydroxyphenylpyruvate dioxygenase	3.261e-05	-14.5788	0.003133	-49.9837	0.0417998	-11.4119	5.59e-06	3.45792	0.612567	-1.78381
LOC662668	TcasGA2_TC007799	apoptosis-resistant E3 ubiquitin protein ligase 1	0.001071	-2.14271	0.129921	-1.53348	0.0447723	1.87698	0.343374	-1.20401	0.244327	1.42823
LOC662813	TcasGA2_TC000745	DNA damage-regulated autophagy modulator protein 2	0.0002368	-3.98156	0.0481532	-5.07832	0.0145252	-5.55576	0.253514	-1.34793	0.670196	-1.29389
LOC662829	TcasGA2_TC008993	metastasis suppressor protein 1	3.118e-06	-2.05096	4.715e-05	-2.33672	0.0635024	1.48962	0.382639	-1.16093	2.94e-07	2.983
LOC662839	TcasGA2_TC000274	glycine N-acyltransferase	0.008703	-84.3166	0.553889	2.64972	0.175558	7.0924	0.161835	2.90432	0.11276	7.23285
LOC662848	TcasGA2_TC013484	Gr107	4.175e-05	-3.67138	0.007303	-3.37408	0.853003	1.08104	0.153744	-1.36856	0.308998	-1.80682
LOC662876	TcasGA2_TC013482	protein still life	1.767e-06	-2.11325	0.0312639	-1.52049	0.704606	-1.08825	0.533744	-1.09451	0.208047	-1.40682
LOC662904	TcasGA2_TC014315	glycine-rich cell wall structural protein	3.329e-09	-9.47709	6.346e-09	-13.6248	0.0800784	-1.89039	0.347652	-1.3452	0.116215	-1.96617
LOC662950	TcasGA2_TC010763	protein eva-1 homolog C	6.165e-06	-2.68154	0.000358	-2.48727	0.0269796	-2.49746	0.386253	-1.19072	0.967091	-1.01141
LOC662964	TcasGA2_TC013126	endocuticle structural glycoprotein SgAbd-2	0.0006845	-66.3052	0.003096	-224.119	0.27378	-5.76355	0.252759	-3.55486	0.00535	-178.019
LOC662973	TcasGA2_TC005753	serpin21	2.753e-05	-4.73409	0.0197608	-7.19458	0.131325	-3.05101	0.992935	1.00331	0.0505939	2.36932
LOC663018	TcasGA2_TC014319	tetratricopeptide repeat protein 19 homolog	1.768e-06	-2.26288	0.0003556	-2.14038	0.000106	-5.34025	0.10832	-1.284	1.32e-09	-9.86393
LOC663026	TcasGA2_TC006705	G protein-activated inward rectifier potassium channel 3	6.108e-05	-2.93171	2.73e-05	-3.15417	0.0387033	-2.18108	0.0745672	-1.3623	0.160069	-1.63167
LOC663047	TcasGA2_TC010167	PTB domain-containing adapter protein ced-6	1.922e-07	-2.07352	0.0176143	-1.49149	0.000379	1.96756	0.620344	1.07216	0.642357	-1.10645
LOC663073	TcasGA2_TC015197	centromere protein J	9.039e-06	-2.0589	0.0731332	-1.51116	0.99155	1.00293	0.591044	1.08175	0.41726	1.21538
LOC663147	TcasGA2_TC031099	GstD2	1.493e-05	-2.11346	0.0001297	-2.05381	0.625474	-1.11044	0.0321442	-1.35462	0.049029	1.52157
LOC663193	TcasGA2_TC000836	FBN2	5.617e-05	-10.7906	0.151816	-3.57171	0.188296	-4.06317	0.513148	1.18226	0.0239778	-4.4941
LOC663218	TcasGA2_TC013082	D-3-phosphoglycerate dehydrogenase	2.454e-06	-3.14622	0.0004601	-3.37799	0.342278	1.31994	0.00342	-1.77639	0.0510948	1.72349
LOC663236	TcasGA2_TC009768	hemicentin-2	0	-5.80536	8.882e-16	-4.85851	0.983568	-1.00484	0.00119	-1.63067	7.49e-05	2.2777
LOC663238	TcasGA2_TC005740	serpin7	9.162e-11	-2.90262	9.384e-13	-4.49437	0.000228	-2.2108	0.0225641	-1.41044	0.0846282	-1.45083
LOC663294	TcasGA2_TC009325	fumarylacetoacetase	0	-4.72727	5.542e-12	-4.8948	5.28e-15	-22.3754	0.900389	1.01812	1.7e-10	-4.48143
LOC663301	TcasGA2_TC005335	reversion-inducing cysteine-rich protein with Kazal motifs	8.619e-05	-2.35116	0.005779	-2.41014	0.0165185	-2.9303	0.0180791	-1.61168	0.0943729	-2.12002
LOC663440	TcasGA2_TC013114	endothelin-converting enzyme 1	7.787e-09	-2.77686	2.081e-06	-2.80203	0.164848	-1.74261	0.531342	-1.09295	0.233141	-1.33797
LOC663458	TcasGA2_TC009321	uncharacterized LOC663458	0.003247	-2.20313	0.337663	-1.40066	0.56165	-1.2727	0.704317	-1.07838	0.877503	-1.06296
LOC663461	TcasGA2_TC012617	cytochrome b reductase 1	3.626e-06	-2.02514	1.036e-05	-2.4181	0.00163	-1.88665	0.493188	-1.11279	0.00509	-1.83201
LOC663474	TcasGA2_TC015189	protein takeout	0	-6.19376	2.341e-10	-11.4569	0.00117	-2.87642	0.372551	-1.15071	0.545991	-1.26195
LOC663487	TcasGA2_TC003493	uncharacterized LOC663487	1.998e-15	-3.03549	3.802e-05	-2.09208	0.774799	-1.05593	0.509563	-1.09241	0.0460688	-1.5057
LOC663543	TcasGA2_TC002943	zinc transporter ZIP1	0.0001021	-2.62348	0.003404	-4.1841	0.129832	-1.9283	0.611116	1.12489	0.0550216	-2.38083
LOC663569	TcasGA2_TC009492	F-box/LRR-repeat protein 14	0.00377	-2.71026	0.330524	-1.65291	0.325887	1.64079	0.948237	1.01776	0.0215125	2.54116
LOC663601	TcasGA2_TC014708	rel	1.505e-07	-2.17831	0.509506	-1.12142	0.828514	1.04373	0.0442898	1.33254	0.570757	1.15289
LOC663608	TcasGA2_TC005328	MOXD1 homolog 1	1.856e-10	-6.72355	1.187e-05	-12.5634	0.588097	-1.30283	0.82543	1.04552	0.892472	-1.06651
LOC663643	TcasGA2_TC034198	neuropeptide CCHamide-1 receptor	0.001361	-15.9149	0.0826657	-10.7286	0.98214	-1.03466	0.0768442	-4.32132	0.303107	-2.96506
LOC663668	TcasGA2_TC009146	DNA replication licensing factor Mcm5	0.0003726	-2.05975	0.000934	-1.91484	1e-09	-4.55359	0.272294	-1.20772	3.05e-05	-4.09756
LOC663674	TcasGA2_TC003155	uncharacterized LOC663674	0.003513	-2.44665	0.009031	-5.07337	0.208671	-2.31057	0.69232	1.10071	0.723252	-1.19836
LOC663690	TcasGA2_TC033237	hypothetical protein	0.003987	-4.47613	0.346313	-2.58859	0.298617	-2.58087	0.296546	-1.50897	0.647867	1.33107
LOC663789	TcasGA2_TC033238	tensin	0	-3.97328	4.353e-12	-3.80141	0.276314	-1.225	0.00828	-1.47443	0.0591977	1.45446
LOC663804	TcasGA2_TC011754	ABC transporter G family member 20	4.782e-10	-2.53423	5.986e-05	-2.3491	0.000642	-2.23799	0.259698	-1.22864	2.32e-06	-3.12967
LOC663820	TcasGA2_TC033240	protein abrupt	0.0007945	-20.3842	0.0710385	-11.7267	9.49e-05	-210.23	0.47554	-1.42744	0.630592	1.44424
LOC663823	TcasGA2_TC009501	3-hydroxyisobutyrate dehydrogenase	0	-5.02189	0	-6.91846	0.21872	-1.32686	0.022544	-1.41761	0.648504	-1.10411
LOC663832	TcasGA2_TC009950	aspartic proteinase A2	1.483e-13	-3.14993	4.365e-05	-3.09461	1.27e-06	-3.48139	0.987848	-1.00284	3.89e-05	-2.8915
LOC663833	TcasGA2_TC008619	sodium/potassium-transporting ATPase subunit alpha	3.964e-07	-2.01593	6.567e-07	-2.2539	3.21e-08	-2.73881	0.134676	-1.21944	1.94e-05	-2.5945
LOC663847	TcasGA2_TC001187	uncharacterized LOC663847	0.001377	-2.2368	0.007404	-3.16293	0.00558	-4.43699	0.085767	-1.42241	0.0209128	-3.14524
LOC663852	TcasGA2_TC013096	mitochondrial sodium/hydrogen exchanger 9B2	0.004391	-133.479	0.0180291	-126.417	0.0262561	-117.812	0.705816	-1.5187	0.0253561	-100.901
LOC663863	TcasGA2_TC007139	LIM domain only protein 3	7.303e-05	-2.78555	0.0145452	-2.35738	0.0663598	-2.54141	0.550556	-1.12803	0.0102156	2.1531
LOC663940	TcasGA2_TC000685	Myo6	2.382e-08	-2.1751	0.0443152	-1.41996	0.992805	1.00166	0.204538	1.17953	0.277171	-1.23764
LOC663951	TcasGA2_TC006413	sialin	1.111e-14	-6.83278	2.799e-08	-7.13191	0.314891	1.28933	0.412813	1.182	0.00304	2.08436
LOC663962	TcasGA2_TC010202	uncharacterized LOC663962	1.979e-06	-3.70958	0.0411917	-2.15734	0.000128	2.75646	0.0538416	-1.57577	0.00404	2.26688
LOC663965	TcasGA2_TC000520	spz	0	-5.44383	1.024e-09	-5.06146	0.41776	-1.22446	0.0257495	-1.42988	0.395914	-1.23434
LOC663971	TcasGA2_TC008350	putative helicase mov-10-B.1	0.0008408	-2.38163	0.0484075	-1.6728	0.000193	2.45652	0.251642	-1.22887	0.0192439	1.83895
LOC664032	TcasGA2_TC000679	2-acylglycerol O-acyltransferase 2	4.492e-06	-8.99946	0.0175365	-5.07421	0.0314931	-20.5432	0.476881	-1.24736	0.354031	-2.58406
LOC664090	TcasGA2_TC001062	forkhead box protein O	0.00101	-2.12439	0.503449	1.21578	0.214219	-1.65924	0.262602	1.22634	0.0074	2.00523
LOC664109	TcasGA2_TC007966	arylsulfatase B	2.234e-16	-15.276	5.764e-07	-33.2803	0.0531396	-2.58265	0.016461	-1.70935	0.0186395	1.90635
LOC664111	TcasGA2_TC008357	maltase 2	0	-11.7088	0	-13.1693	5.43e-08	-2.98187	0.0640817	-1.29016	0.00205	1.95415
LOC664118	TcasGA2_TC007536	cholecystokinin receptor type A	5.023e-05	-380.45	0.001107	-361.017	0.0031	-335.147	0.284397	-2.23863	0.788088	1.3856
LOC664124	TcasGA2_TC000880	zinc finger MIZ domain-containing protein 1	8.007e-08	-3.73142	0.912179	1.02565	0.252991	-1.49876	0.00171	1.69998	0.043708	1.83345
LOC664132	TcasGA2_TC032097	uncharacterized LOC664132	0.001804	-3.10805	0.0162038	-3.27488	0.0198636	-6.17206	0.0273206	-1.79139	0.0109959	-4.64238
LOC664143	TcasGA2_TC002918	NHP2-like protein 1	0.0003027	-2.13226	0.0673056	-1.57782	0.0210994	-2.57307	0.00331	-1.78837	0.0345283	-2.18321
LOC664174	TcasGA2_TC007119	B-cell lymphoma/leukemia 11B	3.728e-06	-11.6973	0.005497	-31.2782	0.0460238	-9.07092	0.0351007	-2.01857	0.745439	1.19049
LOC664188	TcasGA2_TC002914	irregular chiasm C-roughest protein	0	-5.032	0	-5.17093	0.000301	-2.13896	0.555424	-1.08485	0.0723925	1.46371
LOC664197	TcasGA2_TC002911	protein cueball	7.277e-10	-2.58205	2.153e-05	-2.25401	0.295623	1.22743	0.0884943	1.25417	0.966866	1.00917
LOC664271	TcasGA2_TC007370	ilr2	2.409e-10	-7.52899	2.653e-06	-8.24372	9.21e-05	-5.48016	0.0107331	-1.60686	0.431945	1.22736
LOC664275	TcasGA2_TC001076	hdc	7.38e-11	-3.05433	3.195e-20	-11.1345	0.000204	-2.80028	1.16e-30	-9.04711	0.181216	1.35509
LOC664282	TcasGA2_TC007369	D-beta-hydroxybutyrate dehydrogenase	1.493e-07	-5.51513	0.0238971	-7.16621	0.041064	-3.56399	0.39511	-1.24873	0.257164	1.60086
LOC664287	TcasGA2_TC007982	guanine nucleotide exchange factor for Rab-3A	8.106e-10	-2.50751	8.836e-08	-3.02233	0.424168	1.17652	0.983606	-1.003	0.40516	1.20201
LOC664364	TcasGA2_TC000930	SPARC	1.617e-05	-3.33412	0.007501	-2.44676	0.675364	1.11602	0.596204	-1.11107	0.286483	1.32958
LOC664455	TcasGA2_TC008818	serine/threonine-protein phosphatase 2A 56 kDa regulatory subunit gamma isoform	1e-09	-2.44693	7.027e-05	-1.98564	0.491576	-1.13786	0.0860692	-1.27031	0.0701102	-1.42808
LOC664494	TcasGA2_TC030738	myb-related protein B	2.762e-07	-2.12907	0.001155	-1.77017	0.00926	1.61532	0.476748	1.1027	0.512341	1.14071
LOC664504	TcasGA2_TC007301	GAS2-like protein 2	0.005395	-30.7142	0.44285	-2.60605	0.927966	1.17944	0.321652	2.05795	0.268136	3.21956
LOC664514	TcasGA2_TC007297	proton-coupled amino acid transporter 4	0.004028	-2.47532	0.0347096	-2.75355	0.674179	-1.30699	0.0496525	-1.76504	0.944438	-1.03366
LOC664521	TcasGA2_TC010038	ras-related protein Rab-23	0.0002985	-2.22808	0.277895	-1.34688	0.987618	-1.00502	0.707221	-1.09224	0.572662	-1.21391
LOC664605	TcasGA2_TC008744	nucleolar protein 4	6.628e-08	-2.21076	2.064e-10	-3.55111	2.37e-05	-2.79072	0.000455	-1.64878	0.0366249	-1.64297
Mex-3	NA	NA	0.001729	-2.68166	0.0244632	-3.38684	0.137939	1.90351	0.303913	1.28612	0.047388	2.32526
Ptc	NA	NA	3.999e-11	-3.29771	2.294e-06	-3.2488	0.392557	1.19934	0.763748	-1.04414	0.514444	1.14802
Ptl	NA	NA	0.003495	-3.40534	0.316438	-2.53236	0.815387	-1.17941	0.594982	-1.18582	0.143311	2.12928
Sog	NA	NA	4.363e-09	-3.83767	0.000268	-3.89586	0.7921	1.07011	0.15036	-1.27973	0.012821	1.81315
Spz3	NA	NA	1.209e-08	-2.78226	1.406e-08	-4.15406	0.469176	-1.2343	0.646003	-1.08632	0.617549	1.12676
Tcas_6927	TcasGA2_TC006392	cys-loop ligand-gated ion channel subunit	0.0006424	-5.44933	0.0900765	-3.88152	0.243729	-3.79023	0.561477	-1.25676	0.597735	-1.554
TcasZ9desA	TcasGA2_TC011471	Z9 acyl-CoA desaturase A	1.314e-11	-3.07669	9.913e-10	-3.36623	0.330298	1.21921	0.795277	1.04116	0.0027	1.85948
Y-2	NA	NA	7.477e-30	-11.4583	1.282e-11	-12.5675	0.0437348	-2.16135	0.0214852	-1.70168	0.269424	1.31013
