# Supplementary material for: Epigenetic modifications acetylation and deacetylation play important roles in juvenile hormone action
Source: BMC Genomics. 2018 Dec 14;19:934. doi: 10.1186/s12864-018-5323-4 (PMC6295036; doi:10.1186/s12864-018-5323-4)
Supplement: Supplementary file 5 — Excel S4. Excel sheet containing details of 181 genes responded after CBP RNAi and subsequent JH III treatment. (XLS 69 kb) [file 12864_2018_5323_MOESM5_ESM.xls]

## Sheet: Control vs. CBP- JHiii+ subexpe
	Comparisons	MD vs CJ
Feature ID	Hit Description	P-value	Fold change
Br-c	broad isoform Z2	0.00582	3.01313
ImpL2	Neural ectodermal development factor IMP-L2	7.72e-12	6.06908
Kr-h1	Kruppel-homolog 1 isoform X1 [Tribolium castaneum]	1.25e-34	23.4026
Lobe	lobe [Tribolium castaneum]	7.6e-08	3.21583
LOC100141540	hypothetical protein TcasGA2_TC032378	1.98e-06	2.39636
LOC100141597	anoctamin-3	0.00317	711.907
LOC100141599	leucine-rich repeat-containing 51	0.00492	429.375
LOC100141657	gametocyte-specific factor 1 homolog [Tribolium castaneum]	4.44e-06	2.71313
LOC100141678	PREDICTED: uncharacterized protein LOC100141678	0.00992	141.298
LOC100141713	keratin	4.04e-06	2.27476
LOC100141810	PREDICTED: uncharacterized protein LOC100141810 [Tribolium castaneum]	9.74e-05	2.16526
LOC100141865	unnamed protein product	1.51e-07	2.78011
LOC100141894	titin isoform X1	0.00196	4.24301
LOC100142184	F-box LRR-repeat 20	0.00813	2.03038
LOC100142249	PREDICTED: uncharacterized protein LOC100142249 isoform X2 [Tribolium castaneum]	0.00108	2.0255
LOC100142535	cationic amino acid transporter 2 [Tribolium castaneum]	1.03e-08	3.5186
LOC100142619	115 kDa in type-1 retrotransposable element R1DM	7.09e-06	2.52911
LOC103312136	PREDICTED: uncharacterized protein LOC103312136 [Tribolium castaneum]	2.39e-06	2.54307
LOC103312184	PREDICTED: uncharacterized protein LOC103312184 [Tribolium castaneum]	0.00909	2.37093
LOC103312320	hypothetical protein TcasGA2_TC003458	1.88e-05	2.19327
LOC103312340	PREDICTED: uncharacterized protein LOC103312340 [Tribolium castaneum]	2.49e-05	2.46331
LOC103312490	hypothetical protein TcasGA2_TC033489	0.00407	21.9248
LOC103312555	PREDICTED: uncharacterized protein LOC103312555	7.6e-13	4.931
LOC103313076	heat shock factor [Tribolium castaneum]	0.0064	488.98
LOC103313144	HCLS1-associated X-1 [Tribolium castaneum]	3.82e-05	2.12719
LOC103313219	PREDICTED: uncharacterized protein LOC103313219	0.000149	654.672
LOC103313383	PREDICTED: uncharacterized protein LOC103313383 [Tribolium castaneum]	3.99e-07	4.16617
LOC103313531	PREDICTED: uncharacterized protein C1orf112 homolog [Tribolium castaneum]	0.0054	2.15284
LOC103313573	PREDICTED: uncharacterized protein LOC103313573 isoform X1 [Tribolium castaneum]	1.79e-18	4.20152
LOC103313636	PREDICTED: uncharacterized protein LOC103313636 [Tribolium castaneum]	9.27e-05	2.25382
LOC103313641	dimethyladenosine transferase 2	0.0011	2.48963
LOC103314246	hypothetical protein TcasGA2_TC031715	0.00662	10.4475
LOC103314489	Sodium- and chloride-dependent GABA transporter ine	0.00763	414.479
LOC103314523	PREDICTED: uncharacterized protein LOC103314523 [Tribolium castaneum]	2.27e-06	2.4361
LOC103314569	PREDICTED: uncharacterized protein LOC103314569 isoform X2 [Tribolium castaneum]	0.00181	2.35152
LOC103314694	ATP-dependent RNA helicase TDRD12 [Tribolium castaneum]	6.27e-05	2.03018
LOC103315023	XK-related 4 [Tribolium castaneum]	3.12e-08	3.76119
LOC103315046	PREDICTED: uncharacterized protein LOC103315046 isoform X1 [Tribolium castaneum]	0.000871	2.10597
LOC103315148	PREDICTED: uncharacterized protein LOC103315148	0.00962	2.59157
LOC103315236	dual specificity mitogen-activated kinase kinase 7 [Tribolium castaneum]	0.00276	2.08905
LOC107397415	leukocyte surface antigen CD53-like [Tribolium castaneum]	0.000688	2.57188
LOC107398096	PREDICTED: uncharacterized protein LOC107398096	0.000993	2.39904
LOC107398262	tigger transposable element-derived 6-like	0.0076	3.25984
LOC107398740	hypothetical protein TcasGA2_TC031350	8.66e-06	2.38184
LOC107398883	PREDICTED: uncharacterized protein LOC107398883	0.000488	4.8607
LOC107398888	zinc finger BED domain-containing 4-like [Tribolium castaneum]	1.29e-06	2.55685
LOC107399130	hypothetical protein TcasGA2_TC006847	0.00392	3.19137
LOC107399147	PREDICTED: uncharacterized protein LOC107399147	1.27e-05	7.44592
LOC107399196	hypothetical protein TcasGA2_TC004221	0.00291	2.02095
LOC655048	hypothetical protein TcasGA2_TC004030	4.58e-09	3.93885
LOC655429	thyroid receptor-interacting 11 [Tribolium castaneum]	0.000541	2.00779
LOC655430	transcription elongation factor S-II isoform X1 [Tribolium castaneum]	6.03e-21	5.85467
LOC655442	E3 ubiquitin- ligase hyd isoform X6	4.85e-05	2.00217
LOC655450	leucine-rich repeat-containing 47 [Tribolium castaneum]	5.57e-05	2.07687
LOC655590	multidrug resistance 1B isoform X1 [Tribolium castaneum]	1.05e-13	3.62126
LOC655632	esterase FE4-like isoform X1 [Tribolium castaneum]	0.00733	11.7627
LOC655748	PREDICTED: uncharacterized protein LOC655748 [Tribolium castaneum]	1.5e-13	4.18235
LOC655905	ATPase family AAA domain-containing 2 isoform X1 [Tribolium castaneum]	3.2e-06	2.3455
LOC655967	RING finger 44	0.00444	2.15933
LOC656202	scylla [Tribolium castaneum]	7.29e-09	2.94956
LOC656221	hepatocyte growth factor-regulated tyrosine kinase substrate [Tribolium castaneum]	3.22e-07	2.54034
LOC656223	OTU domain-containing 5-A [Tribolium castaneum]	2.3e-05	2.18793
LOC656281	influenza virus NS1A-binding [Tribolium castaneum]	1.92e-06	2.30364
LOC656302	DNA-binding SMUBP-2 [Tribolium castaneum]	0.000904	2.76484
LOC656318	lambda-crystallin [Tribolium castaneum]	0.000464	2.08601
LOC656375	Transposable element P transposase	3.67e-06	2.42847
LOC656419	dopey-1 homolog isoform X4	3.66e-05	2.20757
LOC656538	domino	8.97e-08	2.43313
LOC656703	RING finger 10	5.01e-05	2.01615
LOC656814	PRA1 family 3 [Tribolium castaneum]	0.000151	2.15241
LOC656827	60 kDa SS-A Ro ribonucleo isoform X2 [Tribolium castaneum]	2.68e-05	2.77006
LOC656832	WD repeat domain phosphoinositide-interacting 4 [Tribolium castaneum]	4.63e-08	3.01327
LOC656839	hypothetical protein TcasGA2_TC010016	0.00336	2.09634
LOC656937	probable multidrug resistance-associated lethal(2)03659 [Tribolium castaneum]	1.14e-11	4.17656
LOC657090	Retrovirus-related Pol poly from transposon	8.3e-05	2.05146
LOC657102	probable multidrug resistance-associated lethal(2)03659 isoform X2	1.55e-06	3.09286
LOC657121	ribonuclease Z	0.000117	2.17184
LOC657159	PREDICTED: LOW QUALITY PROTEIN: neurofibromin	0.000211	2.03068
LOC657185	ralA-binding 1 isoform X2	0.000126	2.24982
LOC657369	peptidoglycan-recognition LE [Tribolium castaneum]	0.00146	3.17276
LOC657645	ATP-dependent RNA helicase DHX57 [Tribolium castaneum]	4.86e-06	2.19397
LOC657721	TATA-box-binding isoform X2 [Tribolium castaneum]	1.64e-07	3.66707
LOC657749	PREDICTED: uncharacterized protein LOC657749 [Tribolium castaneum]	0.000161	26.5541
LOC657853	PREDICTED: uncharacterized protein LOC657853 [Tribolium castaneum]	2.92e-06	2.64676
LOC657915	SH3 domain-binding 5 homolog [Tribolium castaneum]	0.000381	2.23149
LOC657976	cyclin-T isoform X1 [Tribolium castaneum]	1.33e-05	2.07238
LOC658155	proton-coupled amino acid transporter 1 isoform X1	7.9e-06	2.35148
LOC658229	kintoun [Tribolium castaneum]	2.76e-05	2.21965
LOC658423	dnaJ homolog 1	1.56e-05	2.30133
LOC658492	hypothetical protein TcasGA2_TC034625	2.92e-07	3.47923
LOC658519	transmembrane 203	0.00138	2.8559
LOC658544	probable cytochrome P450 6a23	0.0011	2.19186
LOC658554	choline transporter 1 [Tribolium castaneum]	0.000122	2.14362
LOC658609	BRCA1-A complex subunit BRE [Tribolium castaneum]	0.00336	2.35317
LOC658682	COX assembly mitochondrial homolog [Tribolium castaneum]	7.34e-05	3.20853
LOC658776	histone-lysine N-methyltransferase 2C isoform X6	3.99e-07	2.30401
LOC658845	saccharopine dehydrogenase-like oxidoreductase	5.02e-07	2.33688
LOC658906	---NA---	0.000265	2.87679
LOC659004	zer-1 homolog [Tribolium castaneum]	8.83e-05	2.20331
LOC659010	chromodomain-helicase-DNA-binding 7 isoform X4 [Tribolium castaneum]	7.34e-08	2.49019
LOC659139	E3 ubiquitin- ligase RING1 [Tribolium castaneum]	0.000474	2.05376
LOC659177	shuttle craft [Tribolium castaneum]	9.79e-12	3.15159
LOC659196	GTP-binding 1 [Tribolium castaneum]	1.08e-05	2.31559
LOC659247	Y+L amino acid transporter 2 [Tribolium castaneum]	0.000222	2.26905
LOC659311	patanin-like phospholipase domain-containing isoform X1	3.31e-08	2.84792
LOC659399	L-asparaginase isoform X2	6.95e-25	6.62175
LOC659642	FAM114A2 [Tribolium castaneum]	1.59e-06	3.8439
LOC659778	lysophospholipase 1 [Tribolium castaneum]	0.00126	2.04585
LOC659831	vacuolar sorting-associated 16 homolog [Tribolium castaneum]	7.85e-05	2.17201
LOC660300	venom acid phosphatase Acph-1	4.6e-05	2.0543
LOC660322	---NA---	3.38e-05	2.27136
LOC660447	midnolin-A [Tribolium castaneum]	0.000159	2.19752
LOC660606	vacuolar sorting-associated 37C [Tribolium castaneum]	9.08e-05	2.00875
LOC660716	Proteasome activator complex subunit 4	5.53e-06	2.2371
LOC660843	ATP synthase subunit f	0.000545	2.00873
LOC660879	mRNA-capping enzyme [Tribolium castaneum]	2.99e-06	2.31003
LOC660930	TBC1 domain family member 24 isoform X7	1.95e-06	2.68993
LOC661029	DNA-directed RNA polymerase III subunit RPC10 [Tribolium castaneum]	0.00208	3.60146
LOC661240	suppressor of white apricot	5.04e-05	2.31516
LOC661269	probable multidrug resistance-associated lethal(2)03659 [Tribolium castaneum]	4.2e-18	4.28255
LOC661290	leukocyte receptor cluster member 8 homolog isoform X2	8.02e-07	2.31209
LOC661291	---NA---	8.79e-15	3.81581
LOC661351	kinesin Klp68D [Tribolium castaneum]	0.00508	2.65119
LOC661360	cyclin-K [Tribolium castaneum]	4.69e-05	2.38639
LOC661413	PREDICTED: uncharacterized protein LOC661413	6.38e-06	2.22117
LOC661521	RNA polymerase I-specific transcription initiation factor RRN3 [Tribolium castaneum]	3.36e-05	2.28266
LOC661602	ras-related RABF2b [Tribolium castaneum]	0.00296	2.98666
LOC661660	GTP-binding 2 isoform X2 [Tribolium castaneum]	5.68e-07	3.02627
LOC661731	cyclin-H [Tribolium castaneum]	0.00194	2.35552
LOC661795	PREDICTED: uncharacterized protein LOC103315142 isoform X1 [Tribolium castaneum]	0.00104	2.80217
LOC661896	oxysterol-binding -related 3 isoform X2	3.62e-05	2.00435
LOC662005	glycine N-methyltransferase	0.00315	6.34318
LOC662035	hypothetical protein TcasGA2_TC000810	2.29e-07	2.53032
LOC662041	mitochondrial amidoxime reducing component 2 [Tribolium castaneum]	0.000198	2.0933
LOC662056	inhibitor of Bruton tyrosine kinase [Tribolium castaneum]	1.48e-07	3.09336
LOC662228	aromatic amino acid aminotransferase DDB_G0287711 [Tribolium castaneum]	1.85e-14	5.2376
LOC662259	large neutral amino acids transporter small subunit 2 [Tribolium castaneum]	3.48e-11	4.65253
LOC662298	hypothetical protein TcasGA2_TC013494	3.43e-06	2.26249
LOC662355	PREDICTED: uncharacterized protein LOC662355 isoform X2	0.000205	2.26703
LOC662460	interferon-related developmental regulator 2 isoform X2 [Tribolium castaneum]	1.55e-07	2.43939
LOC662487	neutral and basic amino acid transport rBAT isoform X1	5.67e-06	2.29638
LOC662498	senecionine N-oxygenase [Tribolium castaneum]	9.2e-08	4.78823
LOC662546	endocuticle structural glyco bd-2 [Tribolium castaneum]	4.34e-06	2.93271
LOC662602	1-phosphatidylinositol 4	1.15e-05	2.21041
LOC662636	myotubularin-related 6 [Tribolium castaneum]	0.00294	2.07315
LOC662639	sodium-dependent multivitamin transporter [Tribolium castaneum]	0.00763	2.43343
LOC662670	aldose reductase isoform X1 [Tribolium castaneum]	4.23e-07	3.01588
LOC662729	titin isoform X3	1.92e-05	2.29847
LOC662816	CREBRF homolog [Tribolium castaneum]	0.000387	2.3171
LOC662818	hypothetical protein TcasGA2_TC007800	3.17e-06	2.22374
LOC662844	hypothetical protein TcasGA2_TC008069	6.36e-06	2.30787
LOC662847	alpha-taxilin isoform X1 [Tribolium castaneum]	4.1e-05	2.06123
LOC662956	cytochrome P450 353A1	0.00016	2.3427
LOC663010	hypothetical protein TcasGA2_TC031006	0.00269	2.01321
LOC663023	glyceraldehyde-3-phosphate dehydrogenase 2 [Tribolium castaneum]	3.65e-05	2.06864
LOC663138	phosphatidylinositide phosphatase SAC2 isoform X2	0.000296	2.10872
LOC663276	ring canal kelch homolog [Tribolium castaneum]	0.00491	2.07451
LOC663315	glutamate decarboxylase	7.63e-08	3.29583
LOC663422	Calcium uptake 1 homolog	0.00264	7.72131
LOC663433	lava lamp [Tribolium castaneum]	7.09e-05	2.0245
LOC663499	Pregnancy zone	0.00833	411.862
LOC663564	exportin-5 [Tribolium castaneum]	2.98e-05	2.25064
LOC663582	histidine--tRNA ligase	4.73e-10	2.79753
LOC663602	FAM188A homolog isoform X1 [Tribolium castaneum]	0.000161	2.06478
LOC663612	F-box only 6	6.97e-05	2.26604
LOC663619	hypothetical protein TcasGA2_TC014438	4.89e-06	2.41814
LOC663829	alpha-tocopherol transfer -like [Tribolium castaneum]	0.00991	4.15258
LOC663836	deleted in autism 1 homolog isoform X5 [Tribolium castaneum]	0.000172	2.22307
LOC663890	serine threonine- phosphatase 6 regulatory ankyrin repeat subunit B-like isoform X1 [Tribolium castaneum]	3.59e-10	3.9711
LOC663979	TRC8 homolog [Tribolium castaneum]	0.00563	2.07156
LOC663996	hypothetical protein TcasGA2_TC013085	4.48e-09	2.86346
LOC664050	serine threonine- kinase RIO3 [Tribolium castaneum]	2.35e-21	6.90406
LOC664125	U1 small nuclear ribonucleo C [Tribolium castaneum]	5.29e-06	2.23337
LOC664166	zinc finger PLAG1 [Tribolium castaneum]	0.000623	2.17288
LOC664219	hypothetical protein TcasGA2_TC032897	3.56e-06	2.40391
LOC664221	Focal adhesion kinase 1	0.00161	2.13114
LOC664285	cytochrome P450 9e2 [Tribolium castaneum]	1.43e-12	6.50918
LOC664353	NEDD4 family-interacting 1	2.33e-05	2.16926
LOC664360	extensin-like isoform X1 [Tribolium castaneum]	0.00453	2.03524
LOC664506	DNA-directed RNA polymerase III subunit RPC3 [Tribolium castaneum]	0.0087	2.45907
Sxl	sex lethal	0.00182	2.34337
