# Supplementary material for: Epigenetic modifications acetylation and deacetylation play important roles in juvenile hormone action
Source: BMC Genomics. 2018 Dec 14;19:934. doi: 10.1186/s12864-018-5323-4 (PMC6295036; doi:10.1186/s12864-018-5323-4)
Supplement: Supplementary file 6 — Excel S5. Excel sheet containing details of 602 genes responded after CBP RNAi and subsequent TSA treatment. (XLS 132 kb) [file 12864_2018_5323_MOESM6_ESM.xls]

## Sheet: Control vs. CBP-TSA subexperime
	Comparisons	MD vs CT
Feature ID	Hit Description	P-value	Fold change
Abd-A	---NA---	6.572e-05	2.60334
Abd-B	abdominal-B	3.415e-11	4.02534
Cact	hypothetical protein g.13582	0.002997	2.2242
can	cannonball [Tribolium castaneum]	4.816e-06	2.83586
Cpap1-c	cuticular analogous to peritrophins 1-C precursor [Tribolium castaneum]	0.0009478	2.01062
CYP9Z4	cytochrome P450 9Z4 [Tribolium castaneum]	0.0001477	2.04242
Fkh	fork head [Tribolium castaneum]	0.001226	2.01764
HEX5	hexamerin 5 precursor [Tribolium castaneum]	0.009401	5.01493
Hth	homothorax	3.045e-07	3.10467
LOC100141540	hypothetical protein TcasGA2_TC032378	2.18e-11	4.15084
LOC100141546	---NA---	7.346e-06	2.44978
LOC100141638	outspread isoform X2	1.272e-09	3.34096
LOC100141683	PREDICTED: uncharacterized protein LOC100141683 isoform X1	1.594e-21	10.1722
LOC100141810	PREDICTED: uncharacterized protein LOC100141810 [Tribolium castaneum]	4.352e-06	2.8521
LOC100141823	venom allergen 5 [Tribolium castaneum]	0.008098	520.468
LOC100141852	tectonin beta-propeller repeat-containing isoform X4	0.0005098	2.14792
LOC100141870	PREDICTED: uncharacterized protein LOC100141870 isoform X1 [Tribolium castaneum]	2.337e-06	2.57528
LOC100141931	zinc finger 271-like	0.001536	2.22201
LOC100141966	synaptic vesicle glyco 2C	0.002319	3.85373
LOC100141973	PREDICTED: uncharacterized protein LOC100141973 [Tribolium castaneum]	0.0001206	2.31116
LOC100141983	PREDICTED: uncharacterized protein LOC100141983	0.0009568	2.08724
LOC100141998	nucleolar transcription factor 1-like [Tribolium castaneum]	3.072e-05	2.33268
LOC100142030	proteoglycan 4 isoform X2	2.541e-07	2.68094
LOC100142060	DNA repair endonuclease XPF [Tribolium castaneum]	4.642e-07	3.17549
LOC100142061	pre-mRNA-splicing factor CWC22 homolog [Tribolium castaneum]	2.068e-05	2.29287
LOC100142062	Golgi apparatus 1 [Tribolium castaneum]	8.372e-07	2.60284
LOC100142128	nibrin [Tribolium castaneum]	0.00529	2.52902
LOC100142155	hypothetical protein TcasGA2_TC014629	0.0004084	2.10571
LOC100142198	sperm-associated antigen 7 [Tribolium castaneum]	0.0001141	2.98622
LOC100142202	alsin isoform X4	4.623e-05	2.52007
LOC100142223	FAM45A [Tribolium castaneum]	0.006352	2.77014
LOC100142269	hypothetical protein TcasGA2_TC034894	7.5e-06	2.46114
LOC100142303	hypothetical protein TcasGA2_TC007464	1.19e-09	3.76756
LOC100142318	peptidyl-prolyl cis-trans isomerase E [Tribolium castaneum]	0.0008224	2.1571
LOC100142399	pre-mRNA-splicing factor 38A [Tribolium castaneum]	1.127e-05	2.45967
LOC100142420	dnaJ homolog subfamily C member 30 [Tribolium castaneum]	0.006734	3.92483
LOC100142448	PREDICTED: uncharacterized protein LOC100142448 isoform X2 [Tribolium castaneum]	0.0003065	3.02236
LOC100142455	PREDICTED: uncharacterized protein LOC100142455	0.000125	2.65824
LOC100142497	PREDICTED: uncharacterized protein LOC100142497 isoform X1 [Tribolium castaneum]	0.0002351	2.51386
LOC100142535	cationic amino acid transporter 2 [Tribolium castaneum]	0.000419	3.0637
LOC100142574	serine arginine repetitive matrix 1 [Tribolium castaneum]	1.042e-05	2.58288
LOC100142575	PREDICTED: uncharacterized protein LOC100142575 isoform X1	0.00225	2.43828
LOC100142621	PREDICTED: uncharacterized protein LOC100142621	3.903e-07	2.97407
LOC103312170	DNA ligase 1 isoform X1	0.0002909	2.56854
LOC103312186	probable serine threonine- kinase nek3 [Tribolium castaneum]	0.001466	2.15383
LOC103312200	probable U3 small nucleolar RNA-associated 11 [Tribolium castaneum]	9.523e-06	2.71296
LOC103312203	PREDICTED: protein ARV1	0.001425	2.58652
LOC103312208	hypothetical protein TcasGA2_TC003225	8.267e-21	6.16247
LOC103312284	PREDICTED: uncharacterized protein LOC103312284 [Tribolium castaneum]	0.005115	2.03607
LOC103312310	muscle M-line assembly unc-89 [Tribolium castaneum]	5.644e-06	2.43054
LOC103312396	PREDICTED: uncharacterized protein LOC103312396	4.723e-08	6.25137
LOC103312455	poly(A) polymerase type 3 isoform X1 [Tribolium castaneum]	0.0003721	2.13321
LOC103312522	slit homolog 1 [Tribolium castaneum]	0.001356	124.929
LOC103312523	ras association domain-containing 8 isoform X3	5.033e-05	3.30117
LOC103312538	pericentriolar material 1 isoform X3	3.108e-14	5.12282
LOC103312656	nucleosome assembly 1-like 1 [Tribolium castaneum]	7.031e-06	2.30321
LOC103312676	PREDICTED: uncharacterized protein LOC103312676 [Tribolium castaneum]	7.232e-08	3.47483
LOC103312683	nuclear RNA export factor 1 [Tribolium castaneum]	3.092e-05	2.63725
LOC103312685	titin homolog isoform X1 [Tribolium castaneum]	6.611e-05	2.1636
LOC103312707	dnaJ 60 [Tribolium castaneum]	0.004813	3.51375
LOC103312832	PREDICTED: uncharacterized protein LOC103312832 isoform X3	3.469e-07	3.85024
LOC103312902	PREDICTED: uncharacterized protein LOC103312902 [Tribolium castaneum]	0.004764	2.22494
LOC103313040	PREDICTED: uncharacterized protein LOC103313040 [Tribolium castaneum]	2.804e-18	8.61537
LOC103313144	HCLS1-associated X-1 [Tribolium castaneum]	4.694e-05	2.50769
LOC103313151	PREDICTED: uncharacterized protein LOC103313151 [Tribolium castaneum]	0.002271	2.52095
LOC103313232	probable WRKY transcription factor 1 isoform X2 [Tribolium castaneum]	0.0001811	2.75755
LOC103313281	transcription factor Adf-1 [Tribolium castaneum]	6.148e-06	3.55845
LOC103313300	zinc finger 729 isoform X1 [Tribolium castaneum]	0.002088	2.08396
LOC103313416	PREDICTED: uncharacterized protein LOC103313416	0.009872	568.818
LOC103313424	band 5 isoform X1 [Tribolium castaneum]	3.086e-07	2.66989
LOC103313464	gibberellin-regulated 14 [Tribolium castaneum]	0.002155	2.29622
LOC103313466	PREDICTED: uncharacterized protein LOC103313466	5.418e-05	2.27102
LOC103313573	PREDICTED: uncharacterized protein LOC103313573 isoform X1 [Tribolium castaneum]	9.687e-10	3.53313
LOC103313612	PREDICTED: uncharacterized protein LOC103313612 [Tribolium castaneum]	0.002599	2.73322
LOC103313626	PREDICTED: uncharacterized protein LOC103313626	2.628e-06	2.49263
LOC103313636	PREDICTED: uncharacterized protein LOC103313636 [Tribolium castaneum]	8.509e-10	4.02123
LOC103313725	E3 ubiquitin- ligase Topors isoform X1 [Tribolium castaneum]	3.348e-06	2.54019
LOC103313840	ataxin-10 [Tribolium castaneum]	0.006247	3.22098
LOC103313905	zinc finger 883 [Tribolium castaneum]	0.005965	2.90581
LOC103313913	PREDICTED: uncharacterized protein LOC103313913 isoform X4	9.551e-07	2.88135
LOC103314180	hypothetical protein TcasGA2_TC012280	0.002495	2.16421
LOC103314257	histone RNA hairpin-binding [Tribolium castaneum]	0.0009101	2.04712
LOC103314517	WASH complex subunit 7	0.008098	604.036
LOC103314523	PREDICTED: uncharacterized protein LOC103314523 [Tribolium castaneum]	1.325e-09	3.3485
LOC103314553	PREDICTED: uncharacterized protein PFB0765w isoform X1 [Tribolium castaneum]	0.006164	15.3756
LOC103314582	gamma-tubulin complex component 6 [Tribolium castaneum]	0.0001225	3.18541
LOC103314681	PREDICTED: uncharacterized protein LOC103314681 isoform X1 [Tribolium castaneum]	1.08e-05	2.74309
LOC103314828	zinc finger 391 [Tribolium castaneum]	6.722e-06	3.11898
LOC103314847	myb X [Tribolium castaneum]	4.242e-05	2.44763
LOC103314884	fatty acid synthase [Tribolium castaneum]	2.056e-29	11.2009
LOC103314900	Elongation factor 1-alpha 1	0.0008605	2.16312
LOC103314916	PREDICTED: uncharacterized protein LOC103314916 isoform X2	0.007169	2.64068
LOC103315023	XK-related 4 [Tribolium castaneum]	4.408e-08	3.97399
LOC103315197	PREDICTED: uncharacterized protein LOC103315197 [Tribolium castaneum]	0.006394	2.26857
LOC103315202	PREDICTED: uncharacterized protein LOC103315202 isoform X2	1.762e-08	7.00801
LOC103315206	PREDICTED: uncharacterized protein LOC103315206 [Tribolium castaneum]	4.435e-15	7.51203
LOC103315258	forkhead box N5 isoform X4 [Tribolium castaneum]	0.0008874	31.0465
LOC107397511	Supervillin-like protein	0.0001657	2.03226
LOC107397693	golgin IMH1 [Tribolium castaneum]	2.934e-05	6.38366
LOC107397998	TATA box-binding 1 [Tribolium castaneum]	0.0002304	2.41491
LOC107398645	NADPH-dependent diflavin oxidoreductase 1 isoform X2	0.0006635	2.23362
LOC107398888	zinc finger BED domain-containing 4-like [Tribolium castaneum]	0.0002422	2.86338
LOC654851	activin receptor type-2A isoform X2 [Tribolium castaneum]	0.001284	2.04029
LOC654853	zinc finger 800 [Tribolium castaneum]	2.618e-05	3.6215
LOC654926	another transcription unit [Tribolium castaneum]	0.0001327	2.20834
LOC654936	coiled-coil domain-containing 136 isoform X2	0.0001141	2.16865
LOC654960	PREDICTED: uncharacterized protein LOC654960 isoform X1 [Tribolium castaneum]	0.004129	2.15069
LOC654972	ethanolamine-phosphate cytidylyltransferase [Tribolium castaneum]	1.011e-09	4.20069
LOC655012	mushroom body large-type Kenyon cell-specific 1 isoform X5	8.402e-06	2.22875
LOC655035	U3 small nucleolar RNA-associated 18 homolog [Tribolium castaneum]	0.001191	2.24532
LOC655036	aminopeptidase N [Tribolium castaneum]	7.091e-05	2.16951
LOC655043	ADP-ribosylation factor 13B [Tribolium castaneum]	0.009478	2.44121
LOC655048	hypothetical protein TcasGA2_TC004030	0.000208	2.67664
LOC655072	testis-expressed sequence 2 isoform X2 [Tribolium castaneum]	4.273e-05	2.31497
LOC655127	5-aminolevulinate synthase	1.469e-13	5.25805
LOC655128	cysteine and histidine-rich 1	6.7e-17	6.23281
LOC655147	macoilin isoform X3	9.682e-05	2.29143
LOC655160	cysteine-rich hydrophobic domain-containing 2 [Tribolium castaneum]	0.0001436	2.91948
LOC655170	CDC42 small effector homolog isoform X1 [Tribolium castaneum]	0.002561	2.15121
LOC655171	Esterase-6-like Protein	0.0002458	2.098
LOC655185	sodium-coupled neutral amino acid transporter 10 [Tribolium castaneum]	5.111e-05	2.43998
LOC655194	AN1-type zinc finger 2A [Tribolium castaneum]	0.0002661	2.29052
LOC655209	golgin subfamily A member 4 [Tribolium castaneum]	2.205e-06	2.59348
LOC655269	sortilin-related receptor [Tribolium castaneum]	1.631e-08	2.93842
LOC655270	probable 4-coumarate-- ligase 1 [Tribolium castaneum]	0.004735	9.91233
LOC655332	ENL [Tribolium castaneum]	2.877e-14	6.2239
LOC655340	drebrin [Tribolium castaneum]	5.409e-07	2.80188
LOC655355	breast cancer metastasis-suppressor 1 isoform X2 [Tribolium castaneum]	2.179e-05	2.64937
LOC655429	thyroid receptor-interacting 11 [Tribolium castaneum]	0.0002435	2.38599
LOC655467	---NA---	2.373e-10	3.48962
LOC655508	FAM166B-like [Tribolium castaneum]	1.618e-05	11.721
LOC655517	cold shock domain-containing E1 [Tribolium castaneum]	0.0001683	2.32535
LOC655613	guanine nucleotide-binding G(s) subunit alpha [Tribolium castaneum]	0.0003424	2.03627
LOC655694	tubulin beta chain [Tribolium castaneum]	0.003343	2.56309
LOC655697	autism susceptibility gene 2 isoform X6	4.002e-05	3.0064
LOC655743	PREDICTED: LOW QUALITY PROTEIN: uncharacterized protein LOC655743	3.109e-09	3.09704
LOC655748	PREDICTED: uncharacterized protein LOC655748 [Tribolium castaneum]	0.0009081	2.41521
LOC655763	ragulator complex LAMTOR1 [Tribolium castaneum]	0.0002994	2.48447
LOC655772	hypoxia-inducible factor 1-alpha isoform X2 [Tribolium castaneum]	7.688e-06	2.28911
LOC655829	cell division cycle and apoptosis regulator 1 [Tribolium castaneum]	0.0004426	2.08215
LOC655905	ATPase family AAA domain-containing 2 isoform X1 [Tribolium castaneum]	1.216e-12	4.29428
LOC655933	Visual system homeobox 2	7.447e-08	3.00664
LOC655953	charybde [Tribolium castaneum]	0.001212	2.21466
LOC655969	sin3 histone deacetylase corepressor complex component SDS3 [Tribolium castaneum]	7.514e-05	2.62491
LOC655987	regulator of G- signaling 7 isoform X1 [Tribolium castaneum]	0.0002818	2.22323
LOC655998	ecdysoneless [Tribolium castaneum]	4.989e-05	2.29192
LOC656005	PREDICTED: uncharacterized protein LOC656005 [Tribolium castaneum]	0.0005744	2.08176
LOC656017	nuclear receptor coactivator 2 isoform X10	1.773e-05	2.16215
LOC656036	glycerol-3-phosphate acyltransferase 1	1.138e-05	2.75562
LOC656048	disulfide-isomerase TMX3	7.47e-05	2.55302
LOC656067	galactosylgalactosylxylosyl 3-beta-glucuronosyltransferase P [Tribolium castaneum]	0.0006255	2.32871
LOC656141	germ cell-less [Tribolium castaneum]	1.105e-08	2.99009
LOC656158	toll-like protein	7.036e-06	2.29134
LOC656202	scylla [Tribolium castaneum]	5.9e-09	4.62315
LOC656203	BTB POZ domain-containing KCTD5 [Tribolium castaneum]	0.001666	2.22472
LOC656221	hepatocyte growth factor-regulated tyrosine kinase substrate [Tribolium castaneum]	2.079e-07	2.95423
LOC656223	OTU domain-containing 5-A [Tribolium castaneum]	8.028e-05	2.53556
LOC656234	synembryn-A [Tribolium castaneum]	4.687e-05	2.46432
LOC656250	C2 domain containing	0.0001377	2.80548
LOC656269	bystin [Tribolium castaneum]	0.0002214	2.04628
LOC656287	poly(A)-specific ribonuclease PARN [Tribolium castaneum]	0.008478	2.00183
LOC656299	lethal(3)malignant brain tumor 4	1.04e-05	2.42085
LOC656305	zinc finger matrin-type 2 [Tribolium castaneum]	1.026e-08	3.35497
LOC656314	vitellogenin receptor	2.144e-13	4.25658
LOC656319	U2 snRNP-associated SURP motif-containing	0.001513	2.02381
LOC656333	hypothetical protein TcasGA2_TC032344	2.323e-07	3.72316
LOC656364	hypothetical protein TcasGA2_TC009781	0.0003453	2.51429
LOC656371	hypothetical protein TcasGA2_TC006721	0.0002042	1181.81
LOC656381	structural maintenance of chromosomes 4 [Tribolium castaneum]	1.517e-08	2.78724
LOC656398	phosphatase 1 regulatory subunit 3C-B	0.001209	3.05989
LOC656400	PREDICTED: uncharacterized protein LOC656400 [Tribolium castaneum]	2.018e-05	2.55956
LOC656402	proteoglycan 4 isoform X3	1.043e-14	4.93728
LOC656419	dopey-1 homolog isoform X4	0.002649	2.04346
LOC656475	RNA polymerase-associated Rtf1 [Tribolium castaneum]	1.437e-07	3.02462
LOC656480	VWFA and cache domain-containing 1 [Tribolium castaneum]	8.064e-05	2.9059
LOC656488	Protein FAM102A-like Protein	0.00116	2.38805
LOC656492	ELMO domain-containing 2 [Tribolium castaneum]	3.517e-12	6.32929
LOC656495	AT-rich interactive domain-containing 5B isoform X2 [Tribolium castaneum]	2.961e-05	2.36479
LOC656512	---NA---	0.006276	2.00388
LOC656519	nuclear migration nudC [Tribolium castaneum]	4.054e-07	3.0069
LOC656555	WAS family homolog 1	1.939e-09	4.08344
LOC656567	glutamate--cysteine ligase catalytic subunit [Tribolium castaneum]	0.005815	2.32683
LOC656593	RNA-binding 42 isoform X3 [Tribolium castaneum]	0.002254	2.07906
LOC656615	peritrophic matrix 14 precursor [Tribolium castaneum]	0.001606	2.49802
LOC656637	---NA---	2.657e-06	2.55583
LOC656639	plexin B	1.062e-06	3.07095
LOC656708	arf-GAP with SH3 domain	1.008e-05	2.45722
LOC656728	ATP-citrate synthase isoform X1 [Tribolium castaneum]	3.533e-11	4.27379
LOC656730	ubiquitin-conjugating enzyme E2 H [Tribolium castaneum]	0.007151	2.22995
LOC656757	probable phospholipid-transporting ATPase VD isoform X2	8.736e-10	3.54062
LOC656759	hypothetical protein TcasGA2_TC033023	8.274e-05	2.25598
LOC656813	DNA polymerase delta subunit 3 isoform X1 [Tribolium castaneum]	0.002268	2.14124
LOC656814	PRA1 family 3 [Tribolium castaneum]	0.003828	2.1351
LOC656827	60 kDa SS-A Ro ribonucleo isoform X2 [Tribolium castaneum]	0.007008	2.47295
LOC656831	probable ATP-dependent RNA helicase DDX10	0.0003241	2.12602
LOC656832	WD repeat domain phosphoinositide-interacting 4 [Tribolium castaneum]	9.513e-06	3.00752
LOC656834	m7 -mRNA hydrolase [Tribolium castaneum]	0.0001161	2.35994
LOC656881	ras-related Rap-2c [Tribolium castaneum]	0.0005335	2.13001
LOC656882	1-acyl-sn-glycerol-3-phosphate acyltransferase alpha [Tribolium castaneum]	0.006315	2.49076
LOC656919	Triple functional domain	1.322e-06	2.45167
LOC656921	nucleobindin-2 [Tribolium castaneum]	9.862e-05	2.0111
LOC656960	roquin-1 [Tribolium castaneum]	5.312e-07	2.70273
LOC657004	serine protease H3	0.0002714	2.00146
LOC657045	PREDICTED: uncharacterized protein LOC657045 isoform X2 [Tribolium castaneum]	0.0001209	2.10242
LOC657059	AP-1 complex subunit mu-1 [Tribolium castaneum]	1.132e-06	2.48735
LOC657086	G- coupled receptor 126-like [Tribolium castaneum]	0.001007	2.03992
LOC657087	syntaxin-8 [Tribolium castaneum]	0.003801	2.1746
LOC657103	rho GTPase-activating 18 isoform X1 [Tribolium castaneum]	8.872e-10	3.5078
LOC657108	UPF0430 CG31712 [Tribolium castaneum]	0.0009528	2.01185
LOC657159	PREDICTED: LOW QUALITY PROTEIN: neurofibromin	4.764e-09	3.47355
LOC657182	---NA---	8.363e-08	3.29565
LOC657184	multidrug resistance-associated lethal(2)03659	4.105e-06	2.64386
LOC657185	ralA-binding 1 isoform X2	0.001109	2.13123
LOC657189	Mo25 [Tribolium castaneum]	0.001986	2.05577
LOC657223	inositol-pentakisphosphate 2-kinase [Tribolium castaneum]	0.001303	2.39965
LOC657246	SERAC1 isoform X2	9.504e-07	4.32863
LOC657257	---NA---	0.0003675	2.33764
LOC657264	UPF0428 CXorf56 homolog [Tribolium castaneum]	7.028e-05	2.50305
LOC657302	PREDICTED: protein hook	1.177e-08	3.05486
LOC657320	U4 U6 small nuclear ribonucleo Prp3 [Tribolium castaneum]	0.0002031	2.32407
LOC657338	autophagy-related 9A [Tribolium castaneum]	0.001215	2.2289
LOC657345	dead ringer isoform X2	9.463e-15	4.86131
LOC657371	calpain-A isoform X1	2.284e-05	2.24256
LOC657382	hypothetical protein TcasGA2_TC001579	3.499e-06	5.64371
LOC657400	PREDICTED: uncharacterized protein LOC657400 isoform X2 [Tribolium castaneum]	2.602e-12	5.29759
LOC657423	spatacsin [Tribolium castaneum]	0.0001695	3.45076
LOC657424	Calcium-independent phospholipase A2-gamma	2.159e-08	3.87978
LOC657434	charged multivesicular body 3 [Tribolium castaneum]	1.104e-06	3.40966
LOC657440	dicer-1	3.951e-05	2.7729
LOC657546	glycerol-3-phosphate acyltransferase 4 isoform X2 [Tribolium castaneum]	3.719e-05	2.69383
LOC657565	Alpha-(1	0.0008738	2.16439
LOC657581	calcium-independent phospholipase A2-gamma [Tribolium castaneum]	0.008708	2.1434
LOC657585	tyrosine- kinase Src42A isoform X1 [Tribolium castaneum]	5.479e-09	2.89203
LOC657588	carboxypeptidase B [Tribolium castaneum]	0.0003045	2.52325
LOC657609	tyrosine- kinase shark [Tribolium castaneum]	6.825e-06	2.72098
LOC657627	Protein LMBR1L-like Protein	0.008153	3.01743
LOC657636	1-acylglycerophosphocholine O-acyltransferase 1	2.292e-07	45.1064
LOC657779	RMD5 homolog A [Tribolium castaneum]	0.0003602	2.68841
LOC657811	histone-lysine N-methyltransferase SETD1B [Tribolium castaneum]	5.661e-07	2.74911
LOC657817	CCA tRNA nucleotidyltransferase 1	1.167e-07	2.85204
LOC657854	inhibitor of growth 5 isoform X1 [Tribolium castaneum]	6.948e-05	2.89947
LOC657922	RNA polymerase-associated CTR9 homolog [Tribolium castaneum]	2.221e-05	2.32221
LOC657948	E3 UFM1- ligase 1 homolog [Tribolium castaneum]	0.001628	2.08849
LOC657964	lifeguard 4 [Tribolium castaneum]	5.657e-05	2.77009
LOC657971	trichoplein keratin filament-binding [Tribolium castaneum]	3.221e-06	3.18864
LOC657985	6-phosphofructo-2-kinase fructose-2	2.845e-13	4.41107
LOC658025	serine threonine- kinase SMG1 [Tribolium castaneum]	0.0003005	2.02025
LOC658036	PERQ amino acid-rich with GYF domain-containing CG11148 [Tribolium castaneum]	7.174e-05	2.1068
LOC658049	eukaryotic translation initiation factor 4E nuclear import factor 1	4.748e-06	2.38053
LOC658054	ubiquitin-conjugating enzyme E2 R2 isoform X1 [Tribolium castaneum]	4.031e-07	3.10725
LOC658096	peroxidase isoform X1	9.565e-07	3.76546
LOC658104	Integrator complex subunit 7	0.009469	2.04588
LOC658105	microfibrillar-associated 1 [Tribolium castaneum]	6.254e-06	2.7853
LOC658117	serine threonine- kinase PAK mbt [Tribolium castaneum]	0.0006451	2.17098
LOC658138	phytanoyl- dioxygenase	9.311e-09	3.41426
LOC658150	vigilin [Tribolium castaneum]	1.298e-05	2.20093
LOC658178	chondroitin sulfate proteoglycan 4 isoform X2 [Tribolium castaneum]	0.001904	2.05637
LOC658185	Spectrin beta chain	8.787e-05	2.06872
LOC658188	RNA-binding 25	5.408e-05	2.18726
LOC658192	lysosomal alpha-glucosidase [Tribolium castaneum]	0.003826	2.11719
LOC658229	kintoun [Tribolium castaneum]	0.0004244	2.35898
LOC658232	SUMO-activating enzyme subunit 2 [Tribolium castaneum]	1.161e-05	2.55186
LOC658258	Eukaryotic translation initiation factor 2-alpha kinase	0.002261	2.32842
LOC658276	zinc finger jing homolog isoform X3	4.819e-05	2.52264
LOC658288	DNA repair RAD50 [Tribolium castaneum]	4.64e-05	2.37525
LOC658334	PREDICTED: uncharacterized protein LOC107398847 [Tribolium castaneum]	0.001493	10.7346
LOC658362	acetyl- carboxylase isoform X4 [Tribolium castaneum]	4.436e-07	2.93055
LOC658406	UPF0396 CG6066 [Tribolium castaneum]	0.000129	2.48586
LOC658412	rho GTPase-activating 92B [Tribolium castaneum]	6.482e-06	2.45574
LOC658419	serpin B12 [Tribolium castaneum]	2.194e-06	2.67011
LOC658423	dnaJ homolog 1	1.895e-10	3.78549
LOC658474	transcription initiation factor TFIID subunit 9 [Tribolium castaneum]	0.002742	2.09618
LOC658493	transcription initiation factor TFIID subunit 1 isoform X1 [Tribolium castaneum]	1.088e-06	2.58699
LOC658496	proteasome subunit alpha type-3 [Tribolium castaneum]	0.0001257	2.14455
LOC658500	histone deacetylase complex subunit SAP130 [Tribolium castaneum]	7.154e-06	2.57872
LOC658516	peptidyl-prolyl cis-trans isomerase CWC27 homolog [Tribolium castaneum]	2.172e-05	2.47961
LOC658526	PREDICTED: uncharacterized protein LOC658526 isoform X4 [Tribolium castaneum]	0.001777	4.23537
LOC658547	Calcium-transporting ATPase sarcoplasmic endoplasmic reticulum type	7.064e-13	4.72993
LOC658563	carbonic anhydrase 1 isoform X2	1.165e-05	5.7805
LOC658565	arf-GAP with Rho-GAP domain	1.475e-20	6.12723
LOC658584	glutamate synthase 1 [NADH]	1.282e-07	2.54194
LOC658591	general transcription factor IIE subunit 2 [Tribolium castaneum]	1.049e-05	3.11344
LOC658630	Casein kinase II subunit beta	0.005054	2.19602
LOC658689	PREDICTED: uncharacterized protein LOC658689 [Tribolium castaneum]	0.0003908	2.3369
LOC658694	transcription initiation factor IIB [Tribolium castaneum]	0.0001019	2.42823
LOC658701	mesoderm induction early response 1 isoform X1 [Tribolium castaneum]	0.001677	2.02507
LOC658714	calcineurin-binding cabin-1 isoform X1 [Tribolium castaneum]	2.468e-07	2.97008
LOC658730	RNA-binding 45 isoform X2	5.813e-06	3.03796
LOC658754	MAP kinase-interacting serine threonine- kinase 1 isoform X1	2.813e-12	4.06168
LOC658776	histone-lysine N-methyltransferase 2C isoform X6	2.881e-14	4.04679
LOC658830	rho GTPase-activating 26	0.0005169	2.00512
LOC658831	DNA helicase Ino80 [Tribolium castaneum]	4.362e-06	2.60733
LOC658843	histone-lysine N-methyltransferase trithorax [Tribolium castaneum]	0.00241	2.09521
LOC658870	PREDICTED: uncharacterized protein LOC658870	0.003794	2.1129
LOC658926	twinkle	0.0008232	2.5103
LOC658937	painting of fourth isoform X1 [Tribolium castaneum]	0.0001654	2.65893
LOC658955	PREDICTED: uncharacterized protein LOC658955 isoform X10	7.871e-10	3.19333
LOC658963	mediator of RNA polymerase II transcription subunit 19 [Tribolium castaneum]	8.554e-07	3.38031
LOC659003	active breakpoint cluster region-related [Tribolium castaneum]	3.531e-05	2.20925
LOC659004	zer-1 homolog [Tribolium castaneum]	0.001281	2.21292
LOC659013	isocitrate dehydrogenase [NADP]	0.0008136	2.08746
LOC659089	elongation of very long chain fatty acids 6 isoform X1	2.311e-05	3.31841
LOC659090	centromere-associated E isoform X1	0.000899	2.12901
LOC659127	coiled-coil domain-containing 174 [Tribolium castaneum]	8.74e-08	3.12762
LOC659144	transmembrane 205 [Tribolium castaneum]	0.002495	10.5598
LOC659156	ganglioside-induced differentiation-associated 1 [Tribolium castaneum]	7.907e-06	2.91772
LOC659158	phytanoyl- dioxygenase domain-containing 1 homolog [Tribolium castaneum]	7.9e-20	8.25377
LOC659171	reticulocalbin-2 [Tribolium castaneum]	0.0003191	3.00536
LOC659222	crumbs [Tribolium castaneum]	4.339e-07	2.56604
LOC659265	phosphoinositide 3-kinase regulatory subunit 4 isoform X1 [Tribolium castaneum]	0.0003604	2.10163
LOC659287	exostosin-2 [Tribolium castaneum]	0.007374	2.06177
LOC659311	patanin-like phospholipase domain-containing isoform X1	8.209e-42	15.6566
LOC659318	PREDICTED: uncharacterized protein LOC659318	0.005698	2.60621
LOC659353	cleavage stimulation factor subunit 2 tau variant isoform X1	0.004671	2.11195
LOC659430	Choline ethanolaminephosphotransferase 1	9.58e-09	3.17225
LOC659444	myosin light chain kinase	7.254e-05	12.6458
LOC659479	cell division control 42 homolog [Tribolium castaneum]	2.996e-05	2.88266
LOC659486	---NA---	0.000183	5.81908
LOC659578	hypothetical protein TcasGA2_TC008022	3.6e-07	2.70167
LOC659607	RNA-binding 40 [Tribolium castaneum]	0.0001356	2.49596
LOC659610	WW domain-binding 11 [Tribolium castaneum]	0.000693	2.10351
LOC659627	TAPT1 homolog [Tribolium castaneum]	0.002115	2.06183
LOC659642	FAM114A2 [Tribolium castaneum]	0.003401	3.43103
LOC659660	salvador homolog 1 [Tribolium castaneum]	6.561e-13	5.21195
LOC659670	mRNA-decapping enzyme 1B [Tribolium castaneum]	4.187e-05	2.4591
LOC659673	tumor p63-regulated gene 1 isoform X1 [Tribolium castaneum]	0.006873	3.27377
LOC659674	serine threonine- kinase NLK isoform X3 [Tribolium castaneum]	0.001135	2.09299
LOC659676	DNA ligase 1 [Tribolium castaneum]	5.011e-05	2.10354
LOC659688	microphthalmia-associated transcription factor isoform X2	6.241e-06	2.80354
LOC659723	transcriptional regulator ATRX homolog isoform X2 [Tribolium castaneum]	2.274e-06	2.68777
LOC659825	phosphatidate phosphatase isoform X2	0.001537	11.0665
LOC659839	WD repeat-containing 46 [Tribolium castaneum]	9.752e-05	2.25958
LOC659892	DNA polymerase epsilon subunit C [Tribolium castaneum]	5.025e-05	3.01526
LOC659923	AAEL002478-PA [Aedes aegypti]	0.009769	2.13927
LOC659934	beclin-1 [Tribolium castaneum]	0.001253	2.45107
LOC659950	adenomatous polyposis coli homolog [Tribolium castaneum]	0.001493	3.29396
LOC659961	tyrosine kinase receptor Cad96Ca isoform X1 [Tribolium castaneum]	0.001967	2.00149
LOC660009	ariadne-2 [Tribolium castaneum]	5.541e-05	2.42972
LOC660066	corepressor interacting with RBPJ 1 [Tribolium castaneum]	5.684e-12	4.00658
LOC660074	mothers against decapentaplegic homolog 4 isoform X3	0.00115	2.50326
LOC660088	cytochrome P450	0.0003005	2.1705
LOC660100	pleckstrin homology-like domain family B member 1 isoform X2 [Tribolium castaneum]	5.172e-08	2.90451
LOC660140	syndecan [Tribolium castaneum]	3.787e-05	2.26325
LOC660148	transforming growth factor-beta-induced ig-h3 [Tribolium castaneum]	1.948e-05	2.48464
LOC660153	lethal(2)essential for life [Tribolium castaneum]	8.604e-06	6.41503
LOC660199	calmodulin-lysine N-methyltransferase isoform X1 [Tribolium castaneum]	0.0006874	2.17955
LOC660251	cell cycle checkpoint RAD17 [Tribolium castaneum]	6.005e-05	3.18935
LOC660271	SPT2 homolog [Tribolium castaneum]	5.405e-11	3.82989
LOC660295	FAN	3.012e-05	2.85534
LOC660297	two pore potassium channel sup-9-like isoform X1 [Cerapachys biroi]	0.0004804	2476.74
LOC660313	ATP-binding cassette sub-family D member 3 [Tribolium castaneum]	0.0003546	2.10487
LOC660350	ATP-binding cassette sub-family G member 1 [Tribolium castaneum]	8.1e-08	3.18322
LOC660354	grindelwald [Tribolium castaneum]	4.059e-05	2.52766
LOC660367	AT-rich interactive domain-containing 4B isoform X2	1.407e-14	4.62659
LOC660389	dynein intermediate chain 3	0.0001678	7.03337
LOC660405	DDB1- and CUL4-associated factor 11	3.775e-05	2.45322
LOC660417	probable ATP-dependent RNA helicase spindle-E [Tribolium castaneum]	6.039e-06	2.60526
LOC660431	synaptic vesicle membrane VAT-1 homolog-like isoform X2 [Tribolium castaneum]	8.765e-05	2.34013
LOC660469	ATP-dependent RNA helicase TDRD12 isoform X1 [Tribolium castaneum]	0.0003068	2.29875
LOC660513	mid1-interacting 1-B [Tribolium castaneum]	1.969e-10	4.0096
LOC660568	sel-5 [Tribolium castaneum]	0.0008077	2.04782
LOC660606	vacuolar sorting-associated 37C [Tribolium castaneum]	2.785e-05	2.59675
LOC660638	mitochondrial folate transporter carrier isoform X1 [Tribolium castaneum]	0.001893	2.09291
LOC660670	cullin-1 [Tribolium castaneum]	3.356e-07	2.85109
LOC660682	A-kinase anchor 10	0.001266	2.01554
LOC660690	solute carrier family 12 member 4 isoform X2	4.773e-15	8.3296
LOC660755	grainyhead isoform X2	6.026e-06	2.47063
LOC660780	---NA---	7.46e-05	4.31454
LOC660855	Adenylyl cyclase-associated 1	7.745e-05	2.12955
LOC660873	caltractin isoform X1 [Tribolium castaneum]	8.872e-08	3.23286
LOC660875	sine oculis	2.086e-09	3.89213
LOC660879	mRNA-capping enzyme [Tribolium castaneum]	0.001362	2.10336
LOC660888	prolow-density lipo receptor-related 1	1.489e-12	4.78629
LOC660909	bunched	2.058e-05	5.17172
LOC660930	TBC1 domain family member 24 isoform X7	1.103e-07	3.19643
LOC661017	FAD synthase	3.265e-07	4.35018
LOC661018	ornithine aminotransferase	3.51e-05	2.66052
LOC661019	longitudinals lacking	0.0003038	2.64208
LOC661025	Uroporphyrinogen decarboxylase	0.005966	2.46561
LOC661042	alpha-actinin	2.467e-08	2.83728
LOC661047	kinesin KIF13A isoform X1	1.166e-05	2.38121
LOC661118	kelch 26 [Tribolium castaneum]	0.0006332	2.19033
LOC661123	SNF-related serine threonine- kinase	0.006097	2.23652
LOC661131	GRIP and coiled-coil domain-containing 2	8.94e-08	2.91205
LOC661189	sodium hydrogen exchanger 7 isoform X1	0.001008	2.33741
LOC661245	zinc finger C4H2 domain-containing isoform X1 [Nicrophorus vespilloides]	0.005796	2.30998
LOC661269	probable multidrug resistance-associated lethal(2)03659 [Tribolium castaneum]	8.899e-12	3.69144
LOC661277	U3 small nucleolar ribonucleo MPP10 [Tribolium castaneum]	1.833e-05	2.43526
LOC661278	split ends isoform X2 [Tribolium castaneum]	3.224e-12	3.83343
LOC661286	suppression of tumorigenicity 5 isoform X1 [Tribolium castaneum]	8.65e-10	3.40181
LOC661291	---NA---	2.656e-08	2.88318
LOC661361	KAT8 regulatory NSL complex subunit 3 isoform X2	3.316e-05	2.26481
LOC661365	mitogen-activated kinase kinase kinase 13 isoform X3 [Tribolium castaneum]	4.45e-05	2.38496
LOC661400	PH-interacting [Tribolium castaneum]	6.875e-10	4.0483
LOC661410	crossover junction endonuclease EME1 isoform X1	0.00199	3.17667
LOC661438	Ca(2+) calmodulin-responsive adenylate cyclase isoform X6	5.143e-07	2.74442
LOC661447	hypothetical protein TcasGA2_TC031456	3.829e-09	3.21084
LOC661456	Intraflagellar transport 122 homolog	8.965e-06	2.83035
LOC661459	PREDICTED: uncharacterized protein LOC661459 isoform X1 [Tribolium castaneum]	9.783e-05	2.14474
LOC661461	RRP5 homolog isoform X2	5.946e-06	2.72566
LOC661501	PREDICTED: uncharacterized protein LOC103312777 [Tribolium castaneum]	1.652e-08	3.14162
LOC661521	RNA polymerase I-specific transcription initiation factor RRN3 [Tribolium castaneum]	0.00232	2.235
LOC661523	PREDICTED: uncharacterized protein LOC661523 isoform X1 [Tribolium castaneum]	4.077e-07	2.80891
LOC661528	LIM and calponin homology domains-containing 1 isoform X1 [Tribolium castaneum]	3.32e-05	2.35006
LOC661534	integrator complex subunit 10 [Tribolium castaneum]	0.001083	3.83551
LOC661548	pre-mRNA-splicing factor CWC25 homolog [Tribolium castaneum]	1.717e-05	2.68973
LOC661564	glyco -N-acetylgalactosamine 3-beta-galactosyltransferase 1 isoform X1 [Tribolium castaneum]	5.843e-10	4.71908
LOC661584	dehydrogenase reductase SDR family member 7 [Tribolium castaneum]	1.239e-07	3.24857
LOC661592	PQ-loop repeat-containing 1 isoform X1	0.0006326	5.42075
LOC661618	CD81 antigen [Tribolium castaneum]	7.885e-06	3.75745
LOC661654	translocation SEC62 isoform X1 [Tribolium castaneum]	0.0008882	2.0393
LOC661660	GTP-binding 2 isoform X2 [Tribolium castaneum]	0.0006955	2.34902
LOC661686	nuclear speckle splicing regulatory 1 [Tribolium castaneum]	1.842e-05	2.48826
LOC661717	phosphatidylinositol-binding clathrin assembly LAP-like	0.007278	2.05197
LOC661786	Heterochromatin 1 [Tribolium castaneum]	8.05e-06	2.60448
LOC661801	PREDICTED: uncharacterized protein LOC661801 isoform X1	0.00953	2.81629
LOC661809	titin-like isoform X3 [Tribolium castaneum]	7.217e-06	2.35719
LOC661822	clathrin light chain isoform X4	1.191e-05	2.42463
LOC661838	leucine-rich repeat and calponin homology domain-containing 3 isoform X2 [Tribolium castaneum]	1.045e-05	2.53122
LOC661839	kinase DC2 [Tribolium castaneum]	0.003128	3.26166
LOC661892	SOX-15 isoform X1 [Tribolium castaneum]	2.191e-07	3.6074
LOC661905	serine arginine repetitive matrix 2 isoform X3	7.356e-08	2.87021
LOC661929	polypeptide N-acetylgalactosaminyltransferase 35A [Tribolium castaneum]	5.679e-07	2.79267
LOC661943	hypothetical protein TcasGA2_TC034108	0.006507	15.2692
LOC661994	U2 small nuclear ribonucleo auxiliary factor 35 kDa subunit-related 2 [Tribolium castaneum]	0.008422	2.51587
LOC662006	---NA---	8.426e-05	2.09588
LOC662057	transcription factor 12 isoform X7	3.074e-06	2.76776
LOC662078	CMP-sialic acid transporter 1 isoform X1 [Tribolium castaneum]	8.866e-06	3.05362
LOC662167	E3 ubiquitin- ligase RBBP6 isoform X3	5.146e-08	2.90839
LOC662182	JNK-interacting 3	1.49e-09	3.0329
LOC662183	negative elongation factor D [Tribolium castaneum]	0.0007456	2.05933
LOC662205	biorientation of chromosomes in cell division 1-like 1 [Tribolium castaneum]	1.833e-05	2.58509
LOC662237	lethal(2)essential for life [Tribolium castaneum]	0.002287	15.0909
LOC662239	ABC transporter G family member 20 [Tribolium castaneum]	9.333e-07	2.86944
LOC662254	ATP-binding cassette sub-family G member 4 isoform X1	0.0009013	2.1225
LOC662257	glycerophosphocholine phosphodiesterase GPCPD1 [Tribolium castaneum]	0.0001576	2.77689
LOC662259	large neutral amino acids transporter small subunit 2 [Tribolium castaneum]	0.002362	2.72066
LOC662272	centrosomal of 162 kDa isoform X2	5.209e-10	3.5636
LOC662278	wolframin isoform X1 [Tribolium castaneum]	6.362e-05	2.39786
LOC662281	gametogenetin-binding 2-like [Tribolium castaneum]	1.346e-08	2.27567
LOC662293	hypothetical protein g.33592	0.0001308	2.80397
LOC662299	probable multidrug resistance-associated lethal(2)03659 [Tribolium castaneum]	7.77e-06	3.24995
LOC662307	transmembrane 245 [Tribolium castaneum]	0.0002631	2.38341
LOC662308	probable splicing factor	9.396e-08	2.0071
LOC662320	U1 small nuclear ribonucleo 70 kDa [Tribolium castaneum]	5.917e-06	2.95595
LOC662325	LDLR chaperone boca [Tribolium castaneum]	0.0007908	2.15128
LOC662329	serine threonine- kinase 33 isoform X1 [Tribolium castaneum]	8.005e-06	2.18933
LOC662330	39S ribosomal L19	0.002179	2.2716
LOC662357	BCL9 homolog [Tribolium castaneum]	0.000216	2.11162
LOC662402	E3 ubiquitin- ligase HECTD1	5.751e-06	3.81065
LOC662410	proteasome subunit beta type-3 isoform X1	0.0002504	2.74546
LOC662417	cystatin [Tribolium castaneum]	3.531e-12	2.05319
LOC662441	heparin sulfate O-sulfotransferase	0.0001005	2.59721
LOC662468	RNA polymerase II subunit B1 CTD phosphatase Rpap2	0.0007679	2.79061
LOC662475	probable peroxisomal acyl-coenzyme A oxidase 1 isoform X1	1.087e-05	3.80082
LOC662485	Fanconi anemia group M [Tribolium castaneum]	1.563e-05	2.88873
LOC662493	serine threonine- kinase STK11	1.365e-06	3.85536
LOC662495	PREDICTED: LOW QUALITY PROTEIN: uncharacterized protein LOC662495	1.41e-07	2.71021
LOC662516	myosin-I heavy chain	2.395e-10
LOC662542	multidrug resistance-associated 4 [Tribolium castaneum]	6.414e-05
LOC662545	dolichyldiphosphatase 1 isoform X2	0.0001911	3.31033
LOC662550	Nuclear export mediator factor NEMF homolog	3.056e-05	2.26908
LOC662565	R3H domain-containing 4 [Tribolium castaneum]	0.002377	2.99107
LOC662569	fat-like cadherin-related tumor suppressor homolog isoform X6	5.617e-08	3.01098
LOC662585	hypothetical protein TcasGA2_TC033680	5.496e-06	2.50684
LOC662602	1-phosphatidylinositol 4	7.113e-11	3.71146
LOC662616	homeobox Nkx- [Tribolium castaneum]	1.188e-07	2.91411
LOC662636	myotubularin-related 6 [Tribolium castaneum]	0.0001107	2.94162
LOC662660	BCL2 adenovirus E1B 19 kDa -interacting 3 [Tribolium castaneum]	6.918e-05	2.3653
LOC662663	AAEL002286-PA [Aedes aegypti]	0.001013	2.2175
LOC662698	4-coumarate-- ligase 1 [Tribolium castaneum]	0.001771	2.33442
LOC662706	DNA repair complementing XP-A cells homolog [Tribolium castaneum]	1.632e-06	3.98143
LOC662727	tyrosine- phosphatase non-receptor type 9 [Tribolium castaneum]	6.683e-05	2.23074
LOC662729	titin isoform X3	2.123e-14	5.63999
LOC662734	solute carrier family 2	0.001873	674.367
LOC662742	zinc finger 260	0.002177	2.13587
LOC662780	amyloid -binding 2 [Tribolium castaneum]	5.391e-05	3.53736
LOC662787	hypothetical protein TcasGA2_TC032139	0.006878	3.20782
LOC662817	motile sperm domain-containing 2 [Tribolium castaneum]	1.47e-08	2.97085
LOC662845	probable cytochrome P450 301a1	1.257e-05	2.43869
LOC662847	alpha-taxilin isoform X1 [Tribolium castaneum]	3.638e-06	2.55126
LOC662936	PREDICTED: uncharacterized protein LOC662936 isoform X1	5.798e-05	2.48795
LOC662946	transcription factor A	1.3e-05	2.72438
LOC662956	cytochrome P450 353A1	6.676e-10	5.60484
LOC662957	king tubby [Tribolium castaneum]	2.989e-05	2.62997
LOC662980	Protein pellino	4.236e-05	2.24428
LOC662990	E3 ubiquitin- ligase Su(dx) [Tribolium castaneum]	0.0003633	2.11071
LOC663012	negative elongation factor B [Tribolium castaneum]	0.0004432	2.29184
LOC663025	myosin heavy chain	2.624e-06	2.37914
LOC663037	ubiquitin carboxyl-terminal hydrolase 46 [Tribolium castaneum]	1.99e-08	3.69338
LOC663043	smg8 isoform X2 [Tribolium castaneum]	0.0001145	2.74806
LOC663083	alan shepard isoform X3	2.748e-05	2.20079
LOC663098	cytochrome P450 302a1	3.48e-05	2.36363
LOC663148	FGFR1 oncogene partner 2 homolog [Tribolium castaneum]	6.071e-06	3.05462
LOC663150	hypothetical protein AMK59_8387	0.005298	13.9398
LOC663159	partner of Y14 and mago [Tribolium castaneum]	0.001361	2.26792
LOC663164	TBC1 domain family member 9 isoform X1	0.006292	2.54992
LOC663192	ribosome maturation SBDS [Tribolium castaneum]	0.004102	2.06158
LOC663197	NEDD8 ultimate buster 1 [Tribolium castaneum]	2.472e-06	2.92509
LOC663212	zinc finger 595 [Tribolium castaneum]	5.045e-05	3.07372
LOC663240	lethal(2)essential for life [Tribolium castaneum]	0.0004178	3.72356
LOC663248	bifunctional lysine-specific demethylase and histidyl-hydroxylase NO66 [Tribolium castaneum]	0.0007704	3.24304
LOC663249	alpha-N-acetylgalactosaminidase [Nicrophorus vespilloides]	3.758e-06	2.57111
LOC663269	pre-rRNA-processing esf2 [Tribolium castaneum]	5.268e-08	3.4562
LOC663273	hypothetical protein TcasGA2_TC008647	0.005426	2.05044
LOC663275	transcription factor TFIIIB component B homolog [Tribolium castaneum]	3.342e-05	2.23206
LOC663284	leukocyte receptor cluster member 1 homolog [Tribolium castaneum]	2.464e-07	3.38503
LOC663285	hypothetical protein TcasGA2_TC003487	7.694e-07	3.05755
LOC663288	THO complex subunit 2 isoform X1 [Tribolium castaneum]	3.63e-07	2.72545
LOC663291	hsp90 co-chaperone Cdc37 [Tribolium castaneum]	1.875e-05	2.37752
LOC663308	upstream stimulatory factor 2	0.001556	2.00688
LOC663309	serine palmitoyltransferase 2 [Tribolium castaneum]	7.979e-24	6.92871
LOC663327	TFG [Tribolium castaneum]	3.513e-05	2.29796
LOC663336	AP-3 complex subunit sigma-2 isoform X2	0.007326	2.1731
LOC663349	PREDICTED: uncharacterized protein LOC663349 isoform X4	0.0003846	2.3559
LOC663370	stAR-related lipid transfer 3 [Tribolium castaneum]	7.636e-05	2.25744
LOC663383	exostosin-3 [Tribolium castaneum]	0.002301	2.11134
LOC663389	transcription initiation factor TFIID subunit 2 [Tribolium castaneum]	2.111e-05	2.86193
LOC663393	neuropathy target esterase sws isoform X3 [Tribolium castaneum]	1.351e-05	2.34945
LOC663407	N-terminal glutamine amidohydrolase	2.581e-06	3.34345
LOC663415	organic cation transporter [Tribolium castaneum]	8.868e-09	2.92314
LOC663432	Transposon Tf2-6 poly	4.45e-06	2.25049
LOC663433	lava lamp [Tribolium castaneum]	6.764e-08	2.88301
LOC663435	actin-related 10 [Tribolium castaneum]	6.258e-05	2.37479
LOC663464	ras 1 [Tribolium castaneum]	9.969e-07	3.03093
LOC663467	post-GPI attachment to s factor 2 [Tribolium castaneum]	0.0001725	2.5421
LOC663504	pre-mRNA-splicing factor Slu7	0.0001262	2.2475
LOC663533	rho-associated kinase 1 isoform X1 [Tribolium castaneum]	2.073e-07	2.56618
LOC663539	GDAP2 homolog	0.001244	2.10578
LOC663540	ADAM 17-like protease isoform X1 [Tribolium castaneum]	3.847e-08	3.36854
LOC663557	uncharacterized LOC663557 isoform X1 [Tribolium castaneum]	0.001151	2.00417
LOC663585	radial spoke head 10 homolog B [Tribolium castaneum]	0.009699	12.5034
LOC663597	la-related 7 [Tribolium castaneum]	2.318e-07	2.78073
LOC663599	tetratricopeptide repeat 5 [Tribolium castaneum]	1.977e-05	2.99565
LOC663616	Ubiquitin 3	5.291e-06	3.60822
LOC663619	hypothetical protein TcasGA2_TC014438	0.0001105	2.51368
LOC663729	Transient receptor potential cation channel trpm	0.004738	2.18917
LOC663741	low-density lipo receptor-related 4 isoform X1 [Tribolium castaneum]	0.004236	9.36235
LOC663742	---NA---	0.0001633	2.11763
LOC663784	rap1 GTPase-GDP dissociation stimulator 1-B [Tribolium castaneum]	8.386e-05	2.81536
LOC663785	Tyrosine- phosphatase 10D	5.035e-08	3.03492
LOC663788	ubiquitin carboxyl-terminal hydrolase CYLD isoform X1	0.008429	2.76228
LOC663806	mismatch repair endonuclease PMS2 isoform X1	0.001808	2.09307
LOC663812	FAM50 homolog [Tribolium castaneum]	1.197e-06	3.22871
LOC663824	ubiquitin carboxyl-terminal hydrolase 7 isoform X1	2.372e-06	2.40223
LOC663845	multiple epidermal growth factor-like domains 10 isoform X3	0.0001306	2.19088
LOC663859	regulator of nonsense transcripts 3A [Tribolium castaneum]	7.801e-10	3.78282
LOC663870	phosphatidylinositol 3	4.449e-06	3.08905
LOC663878	hypothetical protein TcasGA2_TC034703	1.332e-07	2.99781
LOC663908	endonuclease exonuclease phosphatase family domain-containing 1 [Tribolium castaneum]	0.003417	2.37812
LOC663920	actin-related 6	1.909e-12	4.21177
LOC663962	PREDICTED: uncharacterized protein LOC663962 [Tribolium castaneum]	0.0001283	2.75646
LOC663971	helicase mov-10- [Tribolium castaneum]	0.000193	2.45652
LOC663984	suppressor of hairless [Tribolium castaneum]	0.005596	2.29626
LOC663996	hypothetical protein TcasGA2_TC013085	1.492e-05	2.27179
LOC664038	nucleoporin 2 [Tribolium castaneum]	0.002082	3.41288
LOC664045	polycomb Suz12 [Tribolium castaneum]	7.119e-06	2.55556
LOC664067	mediator of RNA polymerase II transcription subunit 25 isoform X2	7.157e-05	2.20404
LOC664070	Protein gustavus-like Protein	0.0002884	2.22085
LOC664095	tyrosine- kinase PR2 isoform X1	0.000119	2.17154
LOC664103	asteroid [Tribolium castaneum]	3.034e-08	3.60123
LOC664135	condensin complex subunit 1 isoform X1 [Tribolium castaneum]	6.161e-08	3.00855
LOC664157	FAM13A isoform X1	5.421e-05	2.61125
LOC664191	disks large homolog 5 [Tribolium castaneum]	1.782e-06	2.49281
LOC664216	hypothetical protein TcasGA2_TC003537	1.038e-08	3.18938
LOC664226	PREDICTED: protein FAM122A	2.833e-09	3.60245
LOC664255	PREDICTED: uncharacterized protein LOC664255 isoform X1	4.717e-06	2.34858
LOC664270	WD repeat-containing 19 isoform X1	0.001943	2.67097
LOC664272	Matrix metallo ase-24	0.0008919	2.08722
LOC664276	lethal(2)essential for life [Tribolium castaneum]	1.615e-12	26.6477
LOC664281	N-alpha-acetyltransferase 20 [Tribolium castaneum]	0.0006479	2.43452
LOC664312	suppressor of fused homolog [Tribolium castaneum]	0.002551	2.25931
LOC664339	transmembrane and coiled-coil domains 2 isoform X2 [Tribolium castaneum]	2.231e-11	3.6234
LOC664345	E3 ubiquitin- ligase SH3RF1 isoform X3	0.0001228	2.22872
LOC664346	FAS-associated factor 1 [Tribolium castaneum]	0.000272	2.16351
LOC664359	---NA---	1.769e-16	5.1678
LOC664360	extensin-like isoform X1 [Tribolium castaneum]	4.722e-06	3.3197
LOC664371	anaphase-promoting complex subunit 2 [Tribolium castaneum]	0.0003138	2.14339
LOC664381	pinin [Tribolium castaneum]	5.315e-06	2.50708
LOC664383	low-density lipo receptor-related 6 [Tribolium castaneum]	3.936e-09	3.44546
LOC664396	beta-1	3.282e-09	3.75325
LOC664402	ELKS Rab6-interacting CAST family member 1-like isoform X3	0.0003464	8.27501
LOC664407	ribosomal RNA processing 36 homolog [Tribolium castaneum]	5.696e-05	2.36898
LOC664411	eukaryotic initiation factor 4A-III [Tribolium castaneum]	3.764e-08	2.8828
LOC664417	E3 ubiquitin- ligase sina-like [Tribolium castaneum]	0.0007838	2.28876
LOC664418	tetracycline resistance	4.289e-15	6.78966
LOC664433	DNA-directed RNA polymerases I	6.889e-05	2.69605
LOC664434	Bloom syndrome homolog	7.944e-06	2.67889
LOC664480	phosphorylated adapter RNA export [Tribolium castaneum]	3.493e-05	2.49792
LOC664485	hypothetical protein TcasGA2_TC032833	1.182e-11	4.46237
LOC664486	phosphatidate phosphatase LPIN3 [Tribolium castaneum]	4.62e-27	8.56011
LOC664496	anoctamin-1 isoform X2 [Tribolium castaneum]	1.441e-10	4.123
LOC664499	pleckstrin homology domain-containing family F member 2 isoform X1 [Tribolium castaneum]	6.931e-07	2.58509
LOC664505	adipocyte plasma membrane-associated [Tribolium castaneum]	0.0006483	2.01938
LOC664509	Enolase-phosphatase E1	3.706e-10	3.59853
LOC664535	RUN domain-containing 1	0.00201	2.49204
LOC664540	iron-sulfur cluster assembly scaffold [Tribolium castaneum]	1.094e-07	2.8921
LOC664547	hormone-sensitive lipase [Tribolium castaneum]	0.000412	2.22149
LOC664550	PREDICTED: uncharacterized protein LOC664550	2.33e-06	12.9299
LOC664553	cactin [Tribolium castaneum]	9.627e-05	2.26905
Y-3	Protein yellow-like Protein	0.0001386	1071.79
Z9desB	Z9 acyl- desaturase B [Tribolium castaneum]	8.871e-12	4.79572
