# Supplementary material for: Epigenetic modifications acetylation and deacetylation play important roles in juvenile hormone action
Source: BMC Genomics. 2018 Dec 14;19:934. doi: 10.1186/s12864-018-5323-4 (PMC6295036; doi:10.1186/s12864-018-5323-4)
Supplement: Supplementary file 7 — Excel S6. Excel sheet containing details of gene clusters obtained after Venn diagram analysis shown in main Fig. 6b. (XLSX 43 kb) [file 12864_2018_5323_MOESM7_ESM.xlsx]

## Sheet: all_common_22
		Comparisons	MD vs MT		MD vs CD		MD vs CT
Gene	Gene_Ids	Description	Pvalue	fold change	Pvalue	fold change	Pvalue	fold change
Cpap1-h	TcasGA2_TC009894	cuticular protein analogous to peritrophins 1-H	0.0006739	9.16501	0.00545	-9.69744	0.233303	-2.36831
LOC100141833	TcasGA2_TC014502	uncharacterized LOC100141833	6.743e-09	3.91044	2.05e-14	-7.76399	7.976e-08	-4.77886
LOC103312685	TcasGA2_TC007354	titin homolog	5.526e-08	3.10238	2.6e-06	-1.9976	0.128785	-1.44882
LOC103314047	TcasGA2_TC005670	epidermal growth factor-like protein 8	0.003642	4.27202	0.00872	-3.35128	0.420673	-1.59015
LOC103315212	TcasGA2_TC000440	uncharacterized LOC103315212	6.726e-12	6.04026	2.14e-06	-5.77862	3.014e-05	-3.8227
LOC654984	TcasGA2_TC007101	protein goliath	0.003582	2.07788	5.3e-11	-4.40018	0.004352	-2.39373
LOC656060	TcasGA2_TC004106	breast cancer anti-estrogen resistance protein 3	0.006505	2.48739	4.87e-06	-4.1519	0.177498	-1.63208
LOC656415	TcasGA2_TC003570	shaven	5.904e-05	2.50559	0.000193	-2.06553	0.0002219	-2.97717
LOC657717	TcasGA2_TC003891	zfh2	2.447e-15	6.45167	0.000121	-3.50876	2.488e-09	-6.33134
LOC657773	TcasGA2_TC013029	neprilysin-11	6.666e-06	2.58627	0	-6.09481	0.001865	-2.56777
LOC658883	TcasGA2_TC009439	uncharacterized LOC658883	0.003689	2.17662	4.19e-05	-2.13505	0.0101201	-2.27605
LOC660431	TcasGA2_TC009106	synaptic vesicle membrane protein VAT-1 homolog-like	0.001401	2.17779	3.28e-06	-2.0981	0.825088	1.06486
LOC660769	TcasGA2_TC030735	basement membrane-specific heparan sulfate proteoglycan core protein	4.605e-15	5.1029	2.22e-16	-3.29549	6.132e-10	-4.74182
LOC660983	TcasGA2_TC008037	kinesin-like protein CG14535	0.002535	2.16124	4.55e-07	-3.25761	5.876e-08	-7.10089
LOC661046	TcasGA2_TC014129	LIM domain transcription factor LMO4.1	1.709e-08	3.52629	2.22e-05	-2.49318	0.0350382	-1.80779
LOC661583	TcasGA2_TC003460	LanA	4.996e-08	3.15292	1.36e-13	-3.15377	0.000493	-2.4512
LOC662239	TcasGA2_TC012169	ABC transporter G family member 20	8.254e-07	2.92805	1.34e-09	-4.08101	0.89996	-1.03058
LOC662569	TcasGA2_TC000401	FAT	7.261e-18	6.05174	3.31e-07	-2.10306	0.002766	-2.03107
LOC662829	TcasGA2_TC008993	metastasis suppressor protein 1	2.937e-07	2.983	3.12e-06	-2.05096	0.004644	-2.02266
LOC663236	TcasGA2_TC009768	hemicentin-2	7.486e-05	2.2777	0	-5.80536	0.002263	-2.31162
LOC663951	TcasGA2_TC006413	sialin	0.003044	2.08436	1.11e-14	-6.83278	0.0849777	-1.63255
LOC664090	TcasGA2_TC001062	forkhead box protein O	0.007402	2.00523	0.00101	-2.12439	0.0004197	-3.35918

## Sheet: CBP in vitro and TSA common 35
			MD vs MT		MD vs CD		MD vs CT
Gene	Gene_Ids	Description	Pvalue	fold change	Pvalue	fold change	Pvalue	fold change
Cpap1-h	TcasGA2_TC009894	cuticular protein analogous to peritrophins 1-H	0.0006739	9.16501	0.00545	-9.69744	0.233303	-2.36831
LOC100141833	TcasGA2_TC014502	uncharacterized LOC100141833	6.743e-09	3.91044	2.05e-14	-7.76399	7.976e-08	-4.77886
LOC100142491	TcasGA2_TC013145	Hr38	4.679e-10	3.78245	1.2e-12	-3.94281	0.0001686	-2.62181
LOC103312685	TcasGA2_TC007354	titin homolog	5.526e-08	3.10238	2.6e-06	-1.9976	0.128785	-1.44882
LOC103312832	TcasGA2_TC010590	hypothetical protein	2.327e-05	3.3444	0.009	-2.08029	0.641203	1.14097
LOC103314047	TcasGA2_TC005670	epidermal growth factor-like protein 8	0.003642	4.27202	0.00872	-3.35128	0.420673	-1.59015
LOC103315212	TcasGA2_TC000440	uncharacterized LOC103315212	6.726e-12	6.04026	2.14e-06	-5.77862	3.014e-05	-3.8227
LOC107399155	NA	uncharacterized LOC107399155	0.001705	2.06189	5.33e-05	-2.06822	1.143e-05	-3.97488
LOC654984	TcasGA2_TC007101	protein goliath	0.003582	2.07788	5.3e-11	-4.40018	0.004352	-2.39373
LOC654996	TcasGA2_TC015439	calmodulin	2.109e-07	3.18475	7.03e-08	-2.38168	0.0403904	-1.71714
LOC655587	TcasGA2_TC000175	peroxidase	0.008917	3.45288	0.00544	-3.07593	0.495147	-1.37483
LOC656060	TcasGA2_TC004106	breast cancer anti-estrogen resistance protein 3	0.006505	2.48739	4.87e-06	-4.1519	0.177498	-1.63208
LOC656415	TcasGA2_TC003570	shaven	5.904e-05	2.50559	0.000193	-2.06553	0.0002219	-2.97717
LOC657717	TcasGA2_TC003891	zfh2	2.447e-15	6.45167	0.000121	-3.50876	2.488e-09	-6.33134
LOC657773	TcasGA2_TC013029	neprilysin-11	6.666e-06	2.58627	0	-6.09481	0.001865	-2.56777
LOC658349	TcasGA2_TC007761	SH3 and multiple ankyrin repeat domains protein 3	0.0001043	2.21321	2.62e-13	-2.81843	0.114716	-1.45549
LOC658419	TcasGA2_TC007869	serpin26	0.000475	2.09626	1.8e-06	-2.14923	0.334911	1.26092
LOC658883	TcasGA2_TC009439	uncharacterized LOC658883	0.003689	2.17662	4.19e-05	-2.13505	0.0101201	-2.27605
LOC659158	TcasGA2_TC003435	phytanoyl-CoA dioxygenase domain-containing protein 1 homolog	2.151e-13	8.40052	0.000218	-2.69222	0.93014	-1.02707
LOC659516	TcasGA2_TC008417	Pvf3	1.652e-06	3.52011	8.41e-08	-2.4687	4.613e-07	-4.73285
LOC660431	TcasGA2_TC009106	synaptic vesicle membrane protein VAT-1 homolog-like	0.001401	2.17779	3.28e-06	-2.0981	0.825088	1.06486
LOC660533	TcasGA2_TC003987	titin	2.804e-16	5.45711	8.92e-08	-2.19719	3.324e-06	-3.05277
LOC660769	TcasGA2_TC030735	basement membrane-specific heparan sulfate proteoglycan core protein	4.605e-15	5.1029	2.22e-16	-3.29549	6.132e-10	-4.74182
LOC660983	TcasGA2_TC008037	kinesin-like protein CG14535	0.002535	2.16124	4.55e-07	-3.25761	5.876e-08	-7.10089
LOC661026	TcasGA2_TC002107	calcium/calmodulin-dependent protein kinase kinase 2	0.009474	2.20061	0.00766	-2.03269	0.002431	-3.6065
LOC661046	TcasGA2_TC014129	LIM domain transcription factor LMO4.1	1.709e-08	3.52629	2.22e-05	-2.49318	0.0350382	-1.80779
LOC661485	TcasGA2_TC016255	hypothetical protein	7.276e-14	5.01992	1.92e-07	-2.38984	8.574e-05	-2.68721
LOC661583	TcasGA2_TC003460	LanA	4.996e-08	3.15292	1.36e-13	-3.15377	0.000493	-2.4512
LOC662239	TcasGA2_TC012169	ABC transporter G family member 20	8.254e-07	2.92805	1.34e-09	-4.08101	0.89996	-1.03058
LOC662569	TcasGA2_TC000401	FAT	7.261e-18	6.05174	3.31e-07	-2.10306	0.002766	-2.03107
LOC662829	TcasGA2_TC008993	metastasis suppressor protein 1	2.937e-07	2.983	3.12e-06	-2.05096	0.004644	-2.02266
LOC663236	TcasGA2_TC009768	hemicentin-2	7.486e-05	2.2777	0	-5.80536	0.002263	-2.31162
LOC663951	TcasGA2_TC006413	sialin	0.003044	2.08436	1.11e-14	-6.83278	0.0849777	-1.63255
LOC663962	TcasGA2_TC010202	uncharacterized LOC663962	0.004042	2.26688	1.98e-06	-3.70958	0.509478	1.20321
LOC664090	TcasGA2_TC001062	forkhead box protein O	0.007402	2.00523	0.00101	-2.12439	0.0004197	-3.35918

## Sheet: CBP RNAi in vivo,  in vitro 147
Feature ID	Organism	T_cas id	Description	CONTROL vs CBP_KNOCKDOWN, in Vitro - P-value	CONTROL vs CBP_KNOCKDOWN, in vitro - Fold change
Ccapr2	Tribolium castaneum	TcasGA2_TC013945	cardioacceleratory peptide receptor 2	7.03e-06	-12.55
Cpap1-h	Tribolium castaneum	TcasGA2_TC009894	cuticular protein analogous to peritrophins 1-H	0.000122	-2.41
Cpap3-a1	Tribolium castaneum	TcasGA2_TC011140	cuticular protein analogous to peritrophins 3-A1	0.000403	-6.43
Csp11	Tribolium castaneum	TcasGA2_TC008681, CSP01, TcCSP7K, TcasCSP11	chemosensory protein 11	3.69e-05	-303.42
Cx	Tribolium castaneum		cephalothorax	5.83e-06	-5.4
En	Tribolium castaneum		engrailed isoform X1	4.43e-07	-6.4
Eyg	Tribolium castaneum		eyegone	0.00145	-15.37
H	Tribolium castaneum		hairy	0.000147	-3.25
LOC100141833	Tribolium castaneum	TcasGA2_TC014502	uncharacterized LOC100141833	9.69e-08	-4.17
LOC100142429	Tribolium castaneum	TcasGA2_TC005505	uncharacterized LOC100142429	7.83e-05	-7.66
LOC103312225	Tribolium castaneum	TcasGA2_TC003178	adenosine deaminase CECR1-A	0.00709	-3.08
LOC103312685	Tribolium castaneum	TcasGA2_TC007354	titin homolog	0.0014	-2.04
LOC103313299	Tribolium castaneum	TcasGA2_TC015351	uncharacterized LOC103313299	0.00144	-2.04
LOC103313333	Tribolium castaneum		unconventional myosin-XVIIIa	1.15e-06	-4.42
LOC103313343	Tribolium castaneum		uncharacterized LOC103313343	1.03e-06	-7.32
LOC103313738	Tribolium castaneum	TcasGA2_TC033723	homeobox protein cut-like	0.000696	-6.5
LOC103313823	Tribolium castaneum	TcasGA2_TC003031	ataxin-1	1.04e-05	-3.63
LOC103313927	Tribolium castaneum		THAP domain-containing protein 4-like	0.00313	-131.66
LOC103314047	Tribolium castaneum	TcasGA2_TC005670	epidermal growth factor-like protein 8	4.87e-07	-69.86
LOC103314170	Tribolium castaneum	TcasGA2_TC012274, bambi, nma	BMP and activin membrane-bound inhibitor homolog	2.79e-12	-14.55
LOC103314630	Tribolium castaneum	TcasGA2_TC010898	hypothetical protein	0.00035	-2.98
LOC103314658	Tribolium castaneum	TcasGA2_TC010783	hypothetical protein	3.15e-09	-4.39
LOC103315170	Tribolium castaneum	TcasGA2_TC000734	hypothetical protein	7.67e-06	-8.01
LOC103315212	Tribolium castaneum	TcasGA2_TC000440	uncharacterized LOC103315212	6.37e-05	-3.54
LOC107398423	Tribolium castaneum	TcasGA2_TC034010	lysozyme-like	0.000766	-2.54
LOC107399226	Tribolium castaneum	TcasGA2_TC032161	serine protease easter-like	0.00137	-9.16
LOC654911	Tribolium castaneum	TcasGA2_TC000269	BTB/POZ domain-containing protein kctd15-like	0.00814	-5.6
LOC654933	Tribolium castaneum	Myo18	myosin 18	2.09e-05	-2.86
LOC654954	Tribolium castaneum	TcasGA2_TC010657	disintegrin and metalloproteinase domain-containing protein 12	3.86e-05	-3.61
LOC654958	Tribolium castaneum	TcasGA2_TC015275	cellular FABP-like protein	1.97e-06	-5.12
LOC654984	Tribolium castaneum	TcasGA2_TC007101	protein goliath	0.000362	-2.53
LOC655213	Tribolium castaneum	TcasGA2_TC009301	UDP-glucose 4-epimerase	3.01e-06	-5.18
LOC655313	Tribolium castaneum	Sema-5c	semaphorin-5A	2.93e-07	-4.04
LOC655360	Tribolium castaneum	TcasGA2_TC013635	fibrillin-1	7.78e-13	-15.1
LOC655474	Tribolium castaneum	TcasGA2_TC016279	elongation of very long chain fatty acids protein 7	0.00786	-9.13
LOC655664	Tribolium castaneum		protein groucho-1	2.45e-11	-7.76
LOC655694	Tribolium castaneum	TcasGA2_TC009590	tubulin beta chain	1e-07	-7.8
LOC655767	Tribolium castaneum	TcasGA2_TC013713	DNA replication licensing factor Mcm7	0.00205	-3.03
LOC655932	Tribolium castaneum	TcasGA2_TC002389	proton-coupled amino acid transporter 1	1.83e-06	-26.55
LOC656060	Tribolium castaneum	TcasGA2_TC031929	breast cancer anti-estrogen resistance protein 3	0.000763	-3.35
LOC656198	Tribolium castaneum	TcasGA2_TC009217	tubulointerstitial nephritis antigen-like	0.000948	-2.6
LOC656415	Tribolium castaneum	TcasGA2_TC003570, shaven, sv	paired box protein Pax-5	0.000159	-4.66
LOC656470	Tribolium castaneum		uncharacterized LOC656470	0.00321	-2.82
LOC656582	Tribolium castaneum	TcasGA2_TC003571	uncharacterized LOC656582	1.01e-06	-3.52
LOC656681	Tribolium castaneum	TcasGA2_TC007092	uncharacterized LOC656681	5.01e-05	-3.24
LOC656717	Tribolium castaneum	TcasGA2_TC031564	Down syndrome cell adhesion molecule-like protein Dscam2	0.0034	-3.46
LOC656741	Tribolium castaneum	TcasGA2_TC001213, Sema-2a	semaphorin-2A	5.16e-12	-15.88
LOC656913	Tribolium castaneum	TcasGA2_TC011064	innexin inx1	0.00103	-2.95
LOC657012	Tribolium castaneum	TcasGA2_TC002523	cyclin-dependent kinase 14	9.02e-05	-4.01
LOC657170	Tribolium castaneum	TcasGA2_TC000246	trypsin II-P29	2.7e-08	-29.44
LOC657211	Tribolium castaneum	TcasGA2_TC012342	sn1-specific diacylglycerol lipase beta	0.00807	-2.24
LOC657259	Tribolium castaneum	TcasGA2_TC014093	alpha-tocopherol transfer protein-like	0.000747	-2.54
LOC657717	Tribolium castaneum	TcasGA2_TC003891, zfh2	zinc finger homeobox protein 4	2.83e-06	-4.42
LOC657747	Tribolium castaneum	TcasGA2_TC012532	forkhead box protein P4	3.91e-06	-4.1
LOC657773	Tribolium castaneum	TcasGA2_TC013029	neprilysin-11	3.53e-13	-6.99
LOC657867	Tribolium castaneum	TcasGA2_TC001228	monocarboxylate transporter 10	1.02e-06	-4.02
LOC657947	Tribolium castaneum	TcasGA2_TC000611	alpha-tocopherol transfer protein	6.49e-06	-344.52
LOC657993	Tribolium castaneum	TcasGA2_TC001667	integrin alpha-PS2	2.72e-05	-2.67
LOC658006	Tribolium castaneum	twe	twine	0.000319	-36.09
LOC658073	Tribolium castaneum	TcasGA2_TC001676	inositol hexakisphosphate kinase 1	0.00535	-2.2
LOC658140	Tribolium castaneum	TcasGA2_TC006107	uncharacterized LOC658140	0.000334	-3
LOC658173	Tribolium castaneum		alpha-1,6-mannosyl-glycoprotein 2-beta-N-acetylglucosaminyltransferase	0.00154	-2.26
LOC658186	Tribolium castaneum	TcasGA2_TC001229	organic cation transporter protein	3.14e-10	-7.52
LOC658190	Tribolium castaneum	TcasGA2_TC003424	ras-GEF domain-containing family member 1B	1.95e-05	-3.77
LOC658250	Tribolium castaneum		solute carrier family 41 member 1	0.00742	-4.92
LOC658269	Tribolium castaneum	TcasGA2_TC003221	meteorin-like protein	1.1e-06	-4.19
LOC658498	Tribolium castaneum	TcasGA2_TC008410	uncharacterized LOC658498	1.2e-09	-4.4
LOC658671	Tribolium castaneum	TcasGA2_TC015554	farnesol dehydrogenase	1.27e-07	-5.4
LOC658848	Tribolium castaneum	TcasGA2_TC011087	uncharacterized LOC658848	3.28e-06	-3.4
LOC658863	Tribolium castaneum	TcasGA2_TC007476	glutaredoxin domain-containing cysteine-rich protein CG12206	0.00205	-6.63
LOC658874	Tribolium castaneum	TcasGA2_TC015392	alpha-tocopherol transfer protein-like	7.71e-06	-4.21
LOC658883	Tribolium castaneum	TcasGA2_TC009439	uncharacterized LOC658883	1.95e-07	-6.19
LOC658942	Tribolium castaneum	TcasGA2_TC013213	NAD(P) transhydrogenase, mitochondrial	9.84e-05	-3.15
LOC658991	Tribolium castaneum	TcasGA2_TC011299	fasciclin-1	4.16e-06	-3.35
LOC659018	Tribolium castaneum	TcasGA2_TC015557	uncharacterized LOC659018	0.0074	-2.52
LOC659133	Tribolium castaneum	TcasGA2_TC001616	pro-interleukin-16	4.17e-07	-5.04
LOC659288	Tribolium castaneum	TcasGA2_TC007466	ATP-binding cassette sub-family G member 4	7.82e-07	-4.1
LOC659512	Tribolium castaneum	TcasGA2_TC002441	FK506-binding protein 2	4.37e-08	-3.96
LOC659532	Tribolium castaneum	TcasGA2_TC009196	tubulin polyglutamylase TTLL5	0.00463	-2.1
LOC659601	Tribolium castaneum	TcasGA2_TC006748	integrin alpha-PS1	9.35e-06	-3.06
LOC659745	Tribolium castaneum	TcasGA2_TC010343	uncharacterized LOC659745	0.00391	-3.56
LOC659813	Tribolium castaneum	TcasGA2_TC012842	somatostatin receptor type 2	0.00523	-2.83
LOC660007	Tribolium castaneum	TcasGA2_TC012843	guanylate cyclase 32E	1.28e-05	-2.56
LOC660178	Tribolium castaneum	TcasGA2_TC015400	fatty acid synthase	2.15e-24	-126.57
LOC660187	Tribolium castaneum	TcasGA2_TC006124	putative fatty acyl-CoA reductase CG5065	2.1e-08	-11.1
LOC660238	Tribolium castaneum	TcasGA2_TC014646	T-complex-associated testis-expressed protein 1	0.0073	-98.71
LOC660257	Tribolium castaneum	TcasGA2_TC011937	elongation of very long chain fatty acids protein AAEL008004	0.0003	-5.14
LOC660309	Tribolium castaneum	TcasGA2_TC006125	Krueppel-like factor 8	0.00954	-2.21
LOC660357	Tribolium castaneum	TcasGA2_TC014380	probable multidrug resistance-associated protein lethal(2)03659	0.00049	-11.13
LOC660411	Tribolium castaneum	TcasGA2_TC007074	ATP-binding cassette sub-family G member 1	6.78e-05	-4.03
LOC660418	Tribolium castaneum	TcasGA2_TC013167	G2/mitotic-specific cyclin-B3	0.000445	-33.97
LOC660431	Tribolium castaneum	TcasGA2_TC009106	synaptic vesicle membrane protein VAT-1 homolog-like	4.48e-09	-9.03
LOC660441	Tribolium castaneum	TcasGA2_TC012507	dnaJ homolog subfamily B member 6	0.00423	-2
LOC660655	Tribolium castaneum	TcasGA2_TC008270	G1/S-specific cyclin-D1	7.75e-15	-15.72
LOC660712	Tribolium castaneum	TcasGA2_TC013779, Vkr	venus kinase receptor	3.52e-06	-3.71
LOC660769	Tribolium castaneum	TcasGA2_TC030735	basement membrane-specific heparan sulfate proteoglycan core protein	6.7e-09	-5.34
LOC660983	Tribolium castaneum	TcasGA2_TC008037	kinesin-like protein CG14535	1.02e-12	-18.32
LOC660991	Tribolium castaneum	TcasGA2_TC014658	insulin-like growth factor-binding protein complex acid labile subunit	6.14e-05	-3.14
LOC661003	Tribolium castaneum	TcasGA2_TC006353	estradiol 17-beta-dehydrogenase 11	0.000187	-3.66
LOC661046	Tribolium castaneum	TcasGA2_TC014129	LIM domain transcription factor LMO4.1	4.27e-07	-8.17
LOC661080	Tribolium castaneum	TcasGA2_TC001637	uncharacterized LOC661080	2.92e-10	-5.85
LOC661289	Tribolium castaneum	TcasGA2_TC010860	lachesin	0.00258	-2.74
LOC661583	Tribolium castaneum	TcasGA2_TC003460, LanA	laminin subunit alpha	5.98e-07	-11.94
LOC661633	Tribolium castaneum	TcasGA2_TC014030	sodium/potassium-transporting ATPase subunit beta-2	0.00436	-2.05
LOC661670	Tribolium castaneum	TcasGA2_TC001146	hypothetical protein	3.6e-08	-3.65
LOC661762	Tribolium castaneum	TcasGA2_TC013505	uncharacterized LOC661762	1.7e-09	-24.23
LOC661830	Tribolium castaneum	TcasGA2_TC000415	protein jim lovell	0.000445	-2.25
LOC661907	Tribolium castaneum	TcasGA2_TC010868	furin-like protease 1, isoform 1-CRR	4.7e-05	-3.84
LOC661928	Tribolium castaneum	TcasGA2_TC014538	mucin-5AC	7.87e-05	-4.31
LOC662050	Tribolium castaneum	TcasGA2_TC015651	glycogen [starch] synthase	2.43e-09	-4.56
LOC662201	Tribolium castaneum	TcasGA2_TC006370	6-phosphofructo-2-kinase/fructose-2,6-bisphosphatase	1.4e-07	-3.55
LOC662239	Tribolium castaneum	TcasGA2_TC012169	ABC transporter G family member 20	9.03e-06	-3.3
LOC662262	Tribolium castaneum	TcasGA2_TC015121	GAS2-like protein 2	1.99e-05	-3.36
LOC662263	Tribolium castaneum	TcasGA2_TC015051	putative fatty acyl-CoA reductase CG8306	0.00142	-2.01
LOC662351	Tribolium castaneum	TcasGA2_TC006687	calcium-activated chloride channel regulator 4	0.00039	-2.46
LOC662569	Tribolium castaneum	TcasGA2_TC000401, FAT, cadherin	fat-like cadherin-related tumor suppressor homolog	1.1e-06	-5.33
LOC662668	Tribolium castaneum	TcasGA2_TC007799	apoptosis-resistant E3 ubiquitin protein ligase 1	7.29e-05	-3.93
LOC662829	Tribolium castaneum	TcasGA2_TC008993	metastasis suppressor protein 1	1.98e-05	-3.17
LOC662950	Tribolium castaneum	TcasGA2_TC010763	protein eva-1 homolog C	1.4e-10	-8.1
LOC663026	Tribolium castaneum	TcasGA2_TC006705	G protein-activated inward rectifier potassium channel 3	0.00049	-2.33
LOC663047	Tribolium castaneum	TcasGA2_TC010167	PTB domain-containing adapter protein ced-6	0.00235	-2.21
LOC663193	Tribolium castaneum	TcasGA2_TC000836, FBN2	fibrillin-2	2.03e-05	-5.24
LOC663218	Tribolium castaneum	TcasGA2_TC013082	D-3-phosphoglycerate dehydrogenase	2.7e-07	-6.15
LOC663236	Tribolium castaneum	TcasGA2_TC009768	hemicentin-2	0.000166	-2.67
LOC663301	Tribolium castaneum	TcasGA2_TC005335	reversion-inducing cysteine-rich protein with Kazal motifs	2.89e-11	-7.07
LOC663440	Tribolium castaneum	TcasGA2_TC013114	endothelin-converting enzyme 1	0.00798	-2.01
LOC663543	Tribolium castaneum	TcasGA2_TC002943	zinc transporter ZIP1	7.55e-05	-4.75
LOC663601	Tribolium castaneum	TcasGA2_TC014708, rel	uncharacterized LOC663601	1e-07	-4.64
LOC663608	Tribolium castaneum	TcasGA2_TC005328	MOXD1 homolog 1	2.19e-14	-19.35
LOC663668	Tribolium castaneum	TcasGA2_TC009146	DNA replication licensing factor Mcm5	0.000516	-4.72
LOC663690	Tribolium castaneum	TcasGA2_TC033237	hypothetical protein	0.00113	-2.1
LOC663789	Tribolium castaneum	TcasGA2_TC033238	tensin	0.000268	-2.34
LOC663820	Tribolium castaneum	TcasGA2_TC033240	protein abrupt	0.0024	-2.21
LOC663863	Tribolium castaneum	TcasGA2_TC007139	LIM domain only protein 3	5.97e-10	-14.14
LOC663951	Tribolium castaneum	TcasGA2_TC006413	sialin	0.000583	-6.32
LOC664090	Tribolium castaneum	TcasGA2_TC001062	forkhead box protein O	3.55e-09	-5.3
LOC664124	Tribolium castaneum	TcasGA2_TC000880	zinc finger MIZ domain-containing protein 1	5.76e-08	-4.64
LOC664188	Tribolium castaneum	TcasGA2_TC002914	irregular chiasm C-roughest protein	4.85e-06	-5.76
LOC664271	Tribolium castaneum	TcasGA2_TC007370, ilr2	insulin-like receptor	1.33e-07	-7.17
LOC664494	Tribolium castaneum	TcasGA2_TC030738	myb-related protein B	1.09e-05	-2.97
LOC664504	Tribolium castaneum	TcasGA2_TC007301	GAS2-like protein 2	3.89e-09	-8.98
LOC664514	Tribolium castaneum	TcasGA2_TC007297	proton-coupled amino acid transporter 4	0.000484	-8.47
LOC664521	Tribolium castaneum	TcasGA2_TC010038	ras-related protein Rab-23	9.86e-06	-3.79
LOC664605	Tribolium castaneum	TcasGA2_TC008744	nucleolar protein 4	9.43e-08	-8.6
Mex-3	Tribolium castaneum		mex-3	9.74e-13	-23.19
Ptc	Tribolium castaneum		patched	1.6e-06	-3.93
Sog	Tribolium castaneum		short gastrulation precursor	0.00154	-2.17

## Sheet: CBP in vivo , TSA 148
Feature ID	Organism	T_cas id	Description	MD vs MT, P-value	MD vs MT, Fold change
Cpap1-h	Tribolium castaneum	TcasGA2_TC009894	cuticular protein analogous to peritrophins 1-H	0.0006739	9.16501
Kr-h1	Tribolium castaneum	TcasGA2_TC012990	Krueppel-homolog1	0.0162433	2.34068
LOC100141824	Tribolium castaneum	TcasGA2_TC003429, Krn, gritz, keren	uncharacterized LOC100141824	0.000222	2.417
LOC100141833	Tribolium castaneum	TcasGA2_TC014502	uncharacterized LOC100141833	6.743e-09	3.91044
LOC100142007	Tribolium castaneum	TcasGA2_TC003611	Krueppel-like factor 6	9.293e-07	3.8186
LOC100142209	Tribolium castaneum	TcasGA2_TC012344	protein sidekick	1.494e-08	3.23982
LOC100142269	Tribolium castaneum	TcasGA2_TC011610	zinc finger protein 358	0.0002699	2.16916
LOC100142502	Tribolium castaneum	TcasGA2_TC000787	max-interacting protein 1	5.947e-06	3.79731
LOC103312142	Tribolium castaneum		retrovirus-related Pol polyprotein from transposon 17.6	0.000109	2.43734
LOC103312186	Tribolium castaneum	TcasGA2_TC001382, bif	bifocal	0.0001165	2.42932
LOC103312685	Tribolium castaneum	TcasGA2_TC007354	titin homolog	5.526e-08	3.10238
LOC103312699	Tribolium castaneum	TcasGA2_TC003627	protein bric-a-brac 1-like	0.0003061	3.08981
LOC103312701	Tribolium castaneum	TcasGA2_TC007293	uncharacterized LOC103312701	0.004009	4.40754
LOC103312803	Tribolium castaneum	TcasGA2_TC002783	early growth response protein 1	8.241e-06	2.88398
LOC103313193	Tribolium castaneum	TcasGA2_TC002118	Krueppel-like factor 6	6.264e-07	3.09762
LOC103313487	Tribolium castaneum		uncharacterized LOC103313487	2.529e-06	5.10276
LOC103313679	Tribolium castaneum		late histone H1	1.229e-05	14.4739
LOC103314047	Tribolium castaneum	TcasGA2_TC005670	epidermal growth factor-like protein 8	0.003642	4.27202
LOC103314258	Tribolium castaneum	TcasGA2_TC012542	ubiquitin-like-conjugating enzyme ATG10	0.003715	4.69825
LOC103314831	Tribolium castaneum	TcasGA2_TC001557	uncharacterized LOC103314831	0.0005213	2.42285
LOC103315031	Tribolium castaneum	TcasGA2_TC032013	lysine-specific histone demethylase 1A	3.506e-05	3.67636
LOC103315131	Tribolium castaneum	TcasGA2_TC030619	neurogenic protein mastermind	2.007e-05	2.43043
LOC103315212	Tribolium castaneum	TcasGA2_TC000440	uncharacterized LOC103315212	6.726e-12	6.04026
LOC107399147	Tribolium castaneum	TcasGA2_TC031884	uncharacterized LOC107399147	0.008731	5.01367
LOC652942	Tribolium castaneum	TcasGA2_TC010111, Ser	protein jagged-1b	7.974e-11	4.10698
LOC654915	Tribolium castaneum	TcasGA2_TC002636	neural cell adhesion molecule 2	1.017e-06	2.89245
LOC654984	Tribolium castaneum	TcasGA2_TC007101	protein goliath	0.003582	2.07788
LOC655004	Tribolium castaneum	TcasGA2_TC006082	ski oncogene	5.063e-08	6.1208
LOC655012	Tribolium castaneum	TcasGA2_TC012462	mushroom body large-type Kenyon cell-specific protein 1	1.079e-05	2.36974
LOC655103	Tribolium castaneum	TcasGA2_TC000263	epithelial discoidin domain-containing receptor 1	0.00434	23.8876
LOC655187	Tribolium castaneum	TcasGA2_TC002688	D-2-hydroxyglutarate dehydrogenase, mitochondrial	0.008318	4.41299
LOC655427	Tribolium castaneum	TcasGA2_TC002774, robo	roundabout	0.005607	3.7053
LOC655697	Tribolium castaneum	TcasGA2_TC005963	autism susceptibility gene 2 protein	4.827e-07	3.62481
LOC655795	Tribolium castaneum	TcasGA2_TC011960	5-hydroxytryptamine receptor	0.001576	7.02963
LOC655884	Tribolium castaneum	TcasGA2_TC001722, Svp	seven up	2.455e-05	3.57852
LOC655905	Tribolium castaneum		ATPase family AAA domain-containing protein 2	1.187e-12	4.93865
LOC656060	Tribolium castaneum	TcasGA2_TC031929	breast cancer anti-estrogen resistance protein 3	0.006505	2.48739
LOC656073	Tribolium castaneum	TcasGA2_TC011371	chondroitin sulfate synthase 1	0.00528	3.36193
LOC656381	Tribolium castaneum	TcasGA2_TC000075, SMC4, glu	gluon	1.317e-09	3.33383
LOC656415	Tribolium castaneum	TcasGA2_TC003570, shaven, sv	paired box protein Pax-5	5.904e-05	2.50559
LOC656495	Tribolium castaneum	TcasGA2_TC000252, H6	serine protease H6	1.31e-05	2.47798
LOC656499	Tribolium castaneum	TcasGA2_TC003407, Fz2	frizzled 2	1.374e-06	4.4338
LOC656553	Tribolium castaneum	TcasGA2_TC016292	RNA-binding protein Musashi homolog Rbp6	2.653e-08	3.34425
LOC656565	Tribolium castaneum	TcasGA2_TC002522	tyrosine-protein kinase Src64B	0.0006734	2.5787
LOC656639	Tribolium castaneum	TcasGA2_TC004144, PlexB	plexin-B	1.555e-10	4.11107
LOC656757	Tribolium castaneum	TcasGA2_TC008001	probable phospholipid-transporting ATPase VD	2.715e-08	3.95085
LOC656854	Tribolium castaneum	TcasGA2_TC014566	division abnormally delayed protein	0.001373	2.40992
LOC656919	Tribolium castaneum	TcasGA2_TC003063	kalirin	4.531e-11	3.77003
LOC657074	Tribolium castaneum	TcasGA2_TC004698	lysine-specific demethylase 6A	8.506e-07	2.90642
LOC657155	Tribolium castaneum		polycomb group protein Psc	0.001342	2.30193
LOC657218	Tribolium castaneum	TcasGA2_TC010832	neurogenic protein big brain	0.001181	72.1965
LOC657238	Tribolium castaneum	TcasGA2_TC004514	protein couch potato	5.405e-05	2.38589
LOC657327	Tribolium castaneum	TcasGA2_TC007861	protein bark beetle	0.0001371	2.14815
LOC657345	Tribolium castaneum	retained, retn	protein dead ringer	6.451e-12	4.84365
LOC657382	Tribolium castaneum	TcasGA2_TC001579	discoidin domain-containing receptor 2	1.609e-27	14.3991
LOC657400	Tribolium castaneum	TcasGA2_TC000163	uncharacterized LOC657400	1.896e-13	6.29058
LOC657533	Tribolium castaneum		meiosis-specific nuclear structural protein 1	8.8e-08	4.30154
LOC657616	Tribolium castaneum	TcasGA2_TC016060	nucleolysin TIA-1 isoform p40	0.007671	46.758
LOC657717	Tribolium castaneum	TcasGA2_TC003891, zfh2	zinc finger homeobox protein 4	2.447e-15	6.45167
LOC657773	Tribolium castaneum	TcasGA2_TC013029	neprilysin-11	6.666e-06	2.58627
LOC657972	Tribolium castaneum	TcasGA2_TC014939, lim1	LIM/homeobox protein Lhx5	0.001358	6.15064
LOC658046	Tribolium castaneum	TcasGA2_TC014773	laminin subunit alpha-1	0.0001286	3.34939
LOC658096	Tribolium castaneum	TcasGA2_TC004551, GLEAN_04551	peroxidase	0.0003788	3.06374
LOC658154	Tribolium castaneum	TcasGA2_TC011641	alpha-2C adrenergic receptor	1.686e-06	44.8313
LOC658178	Tribolium castaneum	TcasGA2_TC004764	chondroitin sulfate proteoglycan 4	0.0008742	2.24956
LOC658185	Tribolium castaneum	TcasGA2_TC001109	spectrin beta chain, non-erythrocytic 1	4.215e-07	2.74366
LOC658234	Tribolium castaneum	TcasGA2_TC001677	tripartite motif-containing protein 2	0.0004255	2.0099
LOC658244	Tribolium castaneum	TcasGA2_TC032997	uncharacterized LOC658244	6.192e-07	3.16698
LOC658276	Tribolium castaneum	TcasGA2_TC007760	zinc finger protein jing homolog	3.89e-08	3.44633
LOC658414	Tribolium castaneum	TcasGA2_TC002665	protein TANC2	7.584e-05	2.52904
LOC658565	Tribolium castaneum	TcasGA2_TC003215	arf-GAP with Rho-GAP domain, ANK repeat and PH domain-containing protein 1	1.027e-19	6.94633
LOC658584	Tribolium castaneum	TcasGA2_TC013000	glutamate synthase 1 [NADH], chloroplastic	7.602e-06	2.38751
LOC658603	Tribolium castaneum	TcasGA2_TC012205	MICAL-like protein 1	5.155e-06	2.68161
LOC658883	Tribolium castaneum	TcasGA2_TC009439	uncharacterized LOC658883	0.003689	2.17662
LOC658901	Tribolium castaneum	TcasGA2_TC012916	liprin-alpha-1	3.325e-06	2.73126
LOC658955	Tribolium castaneum	TcasGA2_TC006112	protein-methionine sulfoxide oxidase MICAL3	4.185e-06	2.52077
LOC659090	Tribolium castaneum	TcasGA2_TC014111, kinesin-7	kinesin 7	1.522e-08	3.42158
LOC659149	Tribolium castaneum	TcasGA2_TC011389	zinc finger SWIM domain-containing protein 8	3.735e-06	2.75563
LOC659260	Tribolium castaneum	TcasGA2_TC006474, thickveins, tkv	bone morphogenetic protein receptor type-1B	0.000702	2.12605
LOC659317	Tribolium castaneum	TcasGA2_TC013697	uncharacterized LOC659317	3.698e-07	2.98584
LOC659479	Tribolium castaneum	TcasGA2_TC012434, WRCH-1	cell division control protein 42 homolog	0.004537	2.2505
LOC659567	Tribolium castaneum	TcasGA2_TC001238, sev, sevenless	proto-oncogene tyrosine-protein kinase ROS	2.056e-05	7.2248
LOC659713	Tribolium castaneum	TcasGA2_TC007877, FAT, ft	cadherin-related tumor suppressor	1.856e-06	2.68092
LOC659984	Tribolium castaneum	TcasGA2_TC014507	ETS-like protein pointed, isoform P2/D	5.139e-06	2.70621
LOC660100	Tribolium castaneum	TcasGA2_TC003799	pleckstrin homology-like domain family B member 1	6.415e-12	4.50418
LOC660307	Tribolium castaneum	TcasGA2_TC033649	leucine-rich repeat-containing protein 15	0.002288	15.1872
LOC660314	Tribolium castaneum	TcasGA2_TC012383	early endosome antigen 1	8.614e-05	46.4243
LOC660350	Tribolium castaneum	TcasGA2_TC007467	ATP-binding cassette sub-family G member 1	9.595e-07	2.82029
LOC660431	Tribolium castaneum	TcasGA2_TC009106	synaptic vesicle membrane protein VAT-1 homolog-like	0.001401	2.17779
LOC660515	Tribolium castaneum		hemicentin-1	0.006696	4.17278
LOC660704	Tribolium castaneum	TcasGA2_TC003092	pleckstrin homology domain-containing family G member 1	7.581e-12	5.14613
LOC660755	Tribolium castaneum	TcasGA2_TC004589	protein grainyhead	9.691e-08	3.08679
LOC660769	Tribolium castaneum	TcasGA2_TC030735	basement membrane-specific heparan sulfate proteoglycan core protein	4.605e-15	5.1029
LOC660780	Tribolium castaneum	TcasGA2_TC010143, Sema-1a	semaphorin-1A	1.158e-16	9.69999
LOC660815	Tribolium castaneum	TcasGA2_TC003352	tyrosine-protein kinase-like otk	0.000494	4.75392
LOC660861	Tribolium castaneum	TcasGA2_TC004637	WD repeat-containing protein 35	0.0002224	2.65516
LOC660888	Tribolium castaneum	TcasGA2_TC009548	prolow-density lipoprotein receptor-related protein 1	2.497e-21	8.8916
LOC660980	Tribolium castaneum	TcasGA2_TC000210, sli, slit, wdh	protein slit	1.478e-06	4.78552
LOC660983	Tribolium castaneum	TcasGA2_TC008037	kinesin-like protein CG14535	0.002535	2.16124
LOC661004	Tribolium castaneum	TcasGA2_TC005627	espin	0.003933	5.7925
LOC661046	Tribolium castaneum	TcasGA2_TC014129	LIM domain transcription factor LMO4.1	1.709e-08	3.52629
LOC661123	Tribolium castaneum	TcasGA2_TC010386	SNF-related serine/threonine-protein kinase	3.12e-05	2.8356
LOC661337	Tribolium castaneum	TcasGA2_TC009826	protein prickle-like	9.352e-05	3.03931
LOC661365	Tribolium castaneum	TcasGA2_TC003645	mitogen-activated protein kinase kinase kinase 13	0.001411	2.9393
LOC661420	Tribolium castaneum	TcasGA2_TC013511, H15, Tbx20	H15 protein	0.001413	3.49177
LOC661438	Tribolium castaneum	TcasGA2_TC012082, rut, rutabaga	Ca(2+)/calmodulin-responsive adenylate cyclase	5.366e-14	4.62425
LOC661583	Tribolium castaneum	TcasGA2_TC003460, LanA	laminin subunit alpha	4.996e-08	3.15292
LOC661839	Tribolium castaneum	TcasGA2_TC014143	protein kinase DC2	0.00295	3.17674
LOC661858	Tribolium castaneum	TcasGA2_TC005459	prominin-like protein	4.578e-05	2.35946
LOC661892	Tribolium castaneum	TcasGA2_TC008936	protein SOX-15	1.826e-25	11.4363
LOC661922	Tribolium castaneum	TcasGA2_TC007446, sprouty, sty	protein sprouty	3.887e-05	4.58389
LOC661936	Tribolium castaneum	TcasGA2_TC010155, Wnt7	protein Wnt-7b	0.002631	31.1353
LOC662006	Tribolium castaneum	TcasGA2_TC007180, dachsous, ds	protein dachsous	4.464e-12	4.06318
LOC662239	Tribolium castaneum	TcasGA2_TC012169	ABC transporter G family member 20	8.254e-07	2.92805
LOC662254	Tribolium castaneum	TcasGA2_TC008293	ATP-binding cassette sub-family G member 4	2.964e-08	3.46556
LOC662402	Tribolium castaneum	TcasGA2_TC007046	hect E3 ubiquitin ligase	0.0004415	1.99943
LOC662415	Tribolium castaneum	TcasGA2_TC009567	nephrin	0.002335	7.55575
LOC662471	Tribolium castaneum	TcasGA2_TC007174	uncharacterized LOC662471	0.005981	728.871
LOC662516	Tribolium castaneum	TcasGA2_TC008923, Myo22	myosin 22	1.801e-18	6.79524
LOC662569	Tribolium castaneum	TcasGA2_TC000401, FAT, cadherin	fat-like cadherin-related tumor suppressor homolog	7.261e-18	6.05174
LOC662829	Tribolium castaneum	TcasGA2_TC008993	metastasis suppressor protein 1	2.937e-07	2.983
LOC662931	Tribolium castaneum	TcasGA2_TC030730	calpain-C	0.000286	2.15303
LOC663146	Tribolium castaneum	TcasGA2_TC007807	cilia- and flagella-associated protein 44	0.001474	2.02937
LOC663222	Tribolium castaneum	TcasGA2_TC003288	facilitated trehalose transporter Tret1	0.001581	91.641
LOC663236	Tribolium castaneum	TcasGA2_TC009768	hemicentin-2	7.486e-05	2.2777
LOC663321	Tribolium castaneum	TcasGA2_TC012717	titin	1.05e-14	29.3786
LOC663372	Tribolium castaneum	TcasGA2_TC009157	dystroglycan	6.767e-05	2.34593
LOC663390	Tribolium castaneum	TcasGA2_TC032159	uncharacterized LOC663390	0.0001536	2.5116
LOC663634	Tribolium castaneum	TcasGA2_TC008329	uncharacterized LOC663634	7.959e-11	6.45844
LOC663713	Tribolium castaneum	TcasGA2_TC007147	harmonin	7.824e-05	2.21141
LOC663729	Tribolium castaneum	TcasGA2_TC009942, GLEAN_09943, TRPM	transient receptor potential cation channel, subfamily M	1.688e-08	3.7667
LOC663742	Tribolium castaneum	TcasGA2_TC014445, MIB1	E3 ubiquitin-protein ligase MIB1	1.723e-05	2.59487
LOC663878	Tribolium castaneum	TcasGA2_TC013351	uncharacterized LOC663878	9.076e-09	3.67238
LOC663951	Tribolium castaneum	TcasGA2_TC006413	sialin	0.003044	2.08436
LOC664070	Tribolium castaneum	TcasGA2_TC005707	protein gustavus	0.0001662	2.1769
LOC664090	Tribolium castaneum	TcasGA2_TC001062	forkhead box protein O	0.007402	2.00523
LOC664119	Tribolium castaneum	TcasGA2_TC007381	tumor necrosis factor receptor superfamily member wengen	0.003463	9.71047
LOC664298	Tribolium castaneum	TcasGA2_TC007519	AT-rich interactive domain-containing protein 2	0.0002632	2.08945
LOC664325	Tribolium castaneum	TcasGA2_TC007360	AF4/FMR2 family member 4	6.87e-07	2.77955
LOC664359	Tribolium castaneum	TcasGA2_TC003550	sestrin homolog	1.711e-24	9.0793
LOC664396	Tribolium castaneum	TcasGA2_TC008154	beta-1,4-mannosyltransferase egh	3.479e-09	3.86774
LOC664434	Tribolium castaneum	TcasGA2_TC010004	zinc finger SWIM domain-containing protein 4	1.373e-11	4.35708
LOC664485	Tribolium castaneum	TcasGA2_TC008184	uncharacterized protein CG43867	4.57e-23	9.52811
LOC664486	Tribolium castaneum	TcasGA2_TC010029	phosphatidate phosphatase LPIN3	1.186e-16	6.12106
LOC664496	Tribolium castaneum	TcasGA2_TC007305	anoctamin-1	1.737e-07	3.63837
LOC664509	Tribolium castaneum	TcasGA2_TC030649	enolase-phosphatase E1	8.336e-10	3.85325
LOC664510	Tribolium castaneum	TcasGA2_TC007298	mitogen-activated protein kinase kinase kinase 11	0.0007762	2.11293
Tiotsh	Tribolium castaneum	TcasGA2_TC012322, Tc-tiotsh, Tio, tsh	teashirt-like protein	0.0001222	14.0392
